# Supplementary material for: Viral and thermal lysis facilitates transmission of antibiotic resistance genes during composting
Source: Appl Environ Microbiol. 2024 Jul 30;90(8):e00695-24. doi: 10.1128/aem.00695-24 (PMC11337816; doi:10.1128/aem.00695-24)
Supplement: Supplemental tables — Tables S1 to S6. [file aem.00695-24-s0002.xlsx]

## Sheet: Table S1
Supplementary Table S1 | PCR primers used for targeting different antibiotic resistance genes (ARGs), mobile genetic elements (MGEs) and bacterial 16s rRNA gene in qPCR analyses.
Antibiotic	Gene	Annealing temp. (°C)	Annealing time (s)	Amplicon length (bp)	Forward Primers (5'-3')	Reverse Primers (5'-3')	Reference No. in supplementary data
Tetracycline	tetA	61	30	210	GCTACATCCTGCTTGCCTTC	CATAGATCGCCGTGAAGAGG	1
	tet B	63	30	151	GGCAGGAAGAATAGCCACTAA	AGCGATCCCACCACCAG	2
	tetC	68	30	207	GCGGGATATCGTCCATTCCG	GCGTAGAGGATCCACAGGACG	3
	tetG	60	45	468	GCTCGGTGGTATCTCTGCTC	AGCAACAGAATCGGGAACAC	1
	tetL	55	30	267	TCGTTAGCGTGCTGTCATTC	GTATCCCACCAATGTAGCCG	4
	tetM	55	30	171	ACAGAAAGCTTATTATATAAC	TGGCGTGTCTATGATGTTCAC	4
	tetQ	63	30	169	AGAATCTGCTGTTTGCCAGTG	CGGAGTGTCAATGATATTGCA	4
	tetO	60	45	515	GATGGCATACAGGCACAGACC	GCCCAACCTTTTGCTTCACTA	5
	tetM	55	30	171	ACAGAAAGCTTATTATATAAC	TGGCGTGTCTATGATGTTCAC	2
	tetW	64	30	168	GAGAGCCTGCTATATGCCAGC	GGGCGTATCCACAATGTTAAC	2
	tetX	55	45	468	CAATAATTGGTGGTGGACCC	TTCTTACCTTGGACATCCCG	6
Macrolide	ermB	58	30	364	GATACCGTTTACGAAATTGG	GAATCGAGACTTGAGTGTGC	2
	ermF	50	45	465	CGGGTCAGCACTTTACTATTG	GGACCTACCTCATAGACAAG	7
	ermT	51	30	369	CATATAAATGAAATTTTGAG	ACGATTTGTATTTAGCAACC	8
	ermM	56	30	306	TCTAGCAATGAGAATGAAGGT	ACTATAACGTGATGGTTGGGAGGGA	9
	ermX	61	45	488	GAGATCGGRCCAGGAAGC	GTGTGCACCATCGCCTGA	9
	mefA	54	30	348	AGTATCATTAATCACTAGTGC	TTCTTCTGGTACTAAAAGTGG	10
	ereA	56	45	466	AACACCCTGAACCCAAGGGACG	CTTCACATCCGGATTCGCTCGA	9
Aminoglycoside	aacA4	65	45	482	TTGCGATGCTCTATGAGTGGCTA	CTCGAATGCCTGGCGTGTTT	9
	aadA	58	30	276	AAATTCTTCCAACTGATCTGCG	CCTGAACAGGATCTATTTGAGGC	9
	aadB	58	30	175	TGGTGGTACTTCATCGGCATA	GTTACTTGACTGCGAACCTGCT	9
	aadE	58	30	143	GATCTTACCTTATTGCCCTTGGA	GCGCTTGGCTTTCTTACATG	9
	aphA1	55	45	500	AAACGTCTTGCTCGAGGC	CAAACCGTTATTCATTCGTGA	11
	strA	55	45	546	CCTGGTGATAACGGCAATTC	CCAATCGCAGATAGAAGGC	12
	strB	56	45	509	ATCGTCAAGGGATTGAAACC	GGATCGTAGAACATATTGGC	12
Sulfonamide	sul1	55	30	158	CACCGGAAACATCGCTGCA	AAGTTCCGCCGCAAGGCT	13
	sul2	60	30	190	CTCCGATGGAGGCCGGTAT	GGGAATGCCATCTGCCTTGA	13
	sul3	58	30	143	CCCATACCCGGATCAAGAATAA	CAGCGAATTGGTGCAGCTACTA	14
Mobile genetic elements	Inti1	55	30	280	CCTCCCGCACGATGATC	TCCACGCATCGTCAGGC	2
	intI2	56.5	30	164	GTTATTTTATTGCTGGGATTAGGC	TTTTACGCTGCTGTATGGTGC	2
	ISCR1	60	45	475	ATGGTTTCATGCGGGTT	CTGAGGGTGTGAGCGAG	15
	IncQ oriV	57	45	436	CTCCCGTACTAACTGTCACG	ATCGACCGAGACAGGCCCTGC	9
	Tn916/1545	50	30	142	GACAGTATTAAGCCATCAGAC	TCTTCCGAACACAATCATCT	9
16S rRNA gene	16S	55	30	193	CCTACGGGAGGCAGCAG	TTACCGCGGCTGCTGGCAC	16

## Sheet: Table S2
Supplementary Table S2 | Details information on culturable antibiotic resistant bacteria at the initial and maturation phases
ID	Sample	Antibiotic resistance	Kingdom	Phylum	Class	Order	Family	Genus	Species
CI-1	Initial phase	Ampicillin	Bacteria	Proteobacteria	Betaproteobacteria	Burkholderiales	Alcaligenaceae	Bordetella	Bordetella sp. JAEJ_s
CI-2	Initial phase	Ampicillin	Bacteria	Proteobacteria	Gammaproteobacteria	Pseudomonadales	Pseudomonadaceae	Pseudomonas	Pseudomonas saudiphocaensis strain 20_BN
CI-3	Initial phase	Kanamycin	Bacteria	Proteobacteria	Alphaproteobacteria	Caulobacterales	Caulobacteraceae	Brevundimonas	Brevundimonas terrae strain KSL-145
CI-4	Initial phase	Kanamycin	Bacteria	Bacteroidetes	Sphingobacteriia	Sphingobacteriales	Sphingobacteriaceae	Sphingobacterium	Sphingobacterium alimentarium strain WCC 4521
CI-5	Initial phase	Kanamycin	Bacteria	Proteobacteria	Alphaproteobacteria	Rhizobiales	Brucellaceae	Brucella	Brucella intermedia strain LMG 3301
CI-6	Initial phase	Gentamicin	Bacteria	Bacteroidetes	Sphingobacteriia	Sphingobacteriales	Sphingobacteriaceae	Olivibacter	Olivibacter oleidegradans strain TBF2/20.2
CI-7	Initial phase	Gentamicin	Bacteria	Bacteroidetes	Sphingobacteriia	Sphingobacteriales	Sphingobacteriaceae	Sphingobacterium	Sphingobacterium alimentarium strain WCC 4521
CI-8	Initial phase	Streptomycin sulfate	Bacteria	Proteobacteria	Gammaproteobacteria	Moraxellales	Moraxellaceae	Acinetobacter	Acinetobacter rathckeae strain
CI-9	Initial phase	Streptomycin sulfate	Bacteria	Bacteroidetes	Sphingobacteriia	Sphingobacteriales	Sphingobacteriaceae	Sphingobacterium	Sphingobacterium alimentarium strain WCC 4521
CI-10	Initial phase	Streptomycin sulfate	Bacteria	Bacteroidetes	Sphingobacteriia	Sphingobacteriales	Sphingobacteriaceae	Sphingobacterium	Sphingobacterium cavernae strain 50403-2
CI-11	Initial phase	Tetracycline	Bacteria	Proteobacteria	Gammaproteobacteria	Moraxellales	Moraxellaceae	Acinetobacter	Acinetobacter rathckeae strain EC24
CI-12	Initial phase	Tetracycline	Bacteria	Proteobacteria	Alphaproteobacteria	Caulobacterales	Caulobacteraceae	Brevundimonas	Brevundimonas faecalis strain CS20.3
CI-13	Initial phase	Tetracycline	Bacteria	Firmicutes	Bacilli	Bacillales	Bacillaceae	Bacillus	Bacillus toyonensis strain BCT-7112
CI-14	Initial phase	Tetracycline	Bacteria	Firmicutes	Bacilli	Bacillales	Bacillaceae	Bacillus	Bacillus toyonensis strain BCT-7112
CI-15	Initial phase	Tetracycline	Bacteria	Firmicutes	Bacilli	Bacillales	Bacillaceae	Bacillus	Bacillus paramycoides strain NH24A2
CI-16	Initial phase	Amoxicillin	Bacteria	Bacteroidetes	Sphingobacteriia	Sphingobacteriales	Sphingobacteriaceae	Sphingobacterium	Sphingobacterium changzhouense strain N7
CI-17	Initial phase	Amoxicillin	Bacteria	Bacteroidetes	Sphingobacteriia	Sphingobacteriales	Sphingobacteriaceae	Sphingobacterium	Sphingobacterium changzhouense strain N7
CI-18	Initial phase	Amoxicillin	Bacteria	Firmicutes	Bacilli	Bacillales	Bacillaceae	Bacillus	Bacillus cereus strain ATCC 14579
CI-19	Initial phase	Amoxicillin	Bacteria	Bacteroidetes	Sphingobacteriia	Sphingobacteriales	Sphingobacteriaceae	Sphingobacterium	Sphingobacterium changzhouense strain N7
CI-20	Initial phase	Chloramphenicol	Bacteria	Proteobacteria	Gammaproteobacteria	Enterobacterales	Enterobacteriaceae	Escherichia	Escherichia sp. LFHY_s
CI-21	Initial phase	Chloramphenicol	Bacteria	Firmicutes	Bacilli	Bacillales	Exiguobacterium	Exiguobacterium	Exiguobacterium artemiae strain 9AN
CI-22	Initial phase	Chloramphenicol	Bacteria	Proteobacteria	Gammaproteobacteria	Enterobacterales	Enterobacteriaceae	Escherichia	Escherichia sp. LFHY_s
CI-23	Initial phase	Chloramphenicol	Bacteria	Bacteroidetes	Sphingobacteriia	Sphingobacteriales	Sphingobacteriaceae	Sphingobacterium	Sphingobacterium thermophilum strain CKTN2
CM-1	Maturation phase	Ampicillin	Bacteria	Proteobacteria	Gammaproteobacteria	Pseudomonadales	Pseudomonadaceae	Pseudomonas	Pseudomonas neuropathica strain P155
CM-2	Maturation phase	Ampicillin	Bacteria	Proteobacteria	Alphaproteobacteria	Rhizobiales	Brucellaceae	Brucella	Brucella intermedia strain LMG 3301
CM-3	Maturation phase	Kanamycin	Bacteria	Bacteroidetes	Sphingobacteriia	Sphingobacteriales	Sphingobacteriaceae	Sphingobacterium	Sphingobacterium thermophilum strain CKTN2
CM-4	Maturation phase	Gentamicin	Bacteria	Bacteroidetes	Sphingobacteriia	Sphingobacteriales	Sphingobacteriaceae	Sphingobacterium	Sphingobacterium puteale strain M05W1-28
CM-5	Maturation phase	Gentamicin	Bacteria	Bacteroidetes	Sphingobacteriia	Sphingobacteriales	Sphingobacteriaceae	Olivibacter	Olivibacter oleidegradans strain TBF2/20.2
CM-6	Maturation phase	Gentamicin	Bacteria	Bacteroidetes	Sphingobacteriia	Sphingobacteriales	Sphingobacteriaceae	Sphingobacterium	Sphingobacterium thalpophilum strain DSM 11723
CM-7	Maturation phase	Streptomycin sulfate	Bacteria	Bacteroidetes	Sphingobacteriia	Sphingobacteriales	Sphingobacteriaceae	Sphingobacterium	Sphingobacterium cavernae strain 5.0403-2
CM-8	Maturation phase	Streptomycin sulfate	Bacteria	Proteobacteria	Gammaproteobacteria	Moraxellales	Moraxellaceae	Acinetobacter	Acinetobacter towneri strain DSM 14962
CM-9	Maturation phase	Tetracycline	Bacteria	Actinobacteria	Actinomycetia	Microbacteriales	Microbacteriaceae	Microbacterium	Microbacterium sorbitolivorans strain SZDIS-1-1
CM-10	Maturation phase	Tetracycline	Bacteria	Bacteroidetes	Sphingobacteriia	Sphingobacteriales	Sphingobacteriaceae	Olivibacter	Olivibacter oleidegradans strain TBF2/20.2
CM-11	Maturation phase	Tetracycline	Bacteria	Firmicutes	Bacilli	Bacillales	Bacillaceae	Bacillus	Bacillus paramycoides strain NH24A2
CM-12	Maturation phase	Tetracycline	Bacteria	Bacteroidetes	Sphingobacteriia	Sphingobacteriales	Sphingobacteriaceae	Olivibacter	Olivibacter oleidegradans strain TBF2/20.2
CM-13	Maturation phase	Tetracycline	Bacteria	Firmicutes	Bacilli	Bacillales	Staphylococcaceae	Mammaliicoccus	Mammaliicoccus lentus strain ATCC 29070
CM-14	Maturation phase	Tetracycline	Bacteria	Proteobacteria	Gammaproteobacteria	Moraxellales	Moraxellaceae	Acinetobacter	Acinetobacter Prolinoborus fasciculus strain
CM-15	Maturation phase	Amoxicillin	Bacteria	Proteobacteria	Gammaproteobacteria	Moraxellales	Moraxellaceae	Acinetobacter	Acinetobacter baumannii strain ATCC 19606
CM-16	Maturation phase	Amoxicillin	Bacteria	Bacteroidetes	Sphingobacteriia	Sphingobacteriales	Sphingobacteriaceae	Sphingobacterium	Sphingobacterium thalpophilum strain DSM 11723
CM-17	Maturation phase	Amoxicillin	Bacteria	Bacteroidetes	Sphingobacteriia	Sphingobacteriales	Sphingobacteriaceae	Sphingobacterium	Sphingobacterium mizutaii strain NCTC 12149
CM-18	Maturation phase	Amoxicillin	Bacteria	Bacteroidetes	Sphingobacteriia	Sphingobacteriales	Sphingobacteriaceae	Sphingobacterium	Sphingobacterium changzhouense strain N7
CM-19	Maturation phase	Chloramphenicol	Bacteria	Bacteroidetes	Sphingobacteriia	Sphingobacteriales	Sphingobacteriaceae	Sphingobacterium	Sphingobacterium thermophilum strain CKTN2
CM-20	Maturation phase	Chloramphenicol	Bacteria	Firmicutes	Bacilli	Bacillales	Exiguobacterium	Exiguobacterium	Exiguobacterium artemiae strain 9AN
CM-21	Maturation phase	Chloramphenicol	Bacteria	Bacteroidetes	Sphingobacteriia	Sphingobacteriales	Sphingobacteriaceae	Sphingobacterium	Sphingobacterium thermophilum strain CKTN2
CM-22	Maturation phase	Chloramphenicol	Bacteria	Bacteroidetes	Sphingobacteriia	Sphingobacteriales	Sphingobacteriaceae	Sphingobacterium	Sphingobacterium mizutaii strain NCTC 12149
CM-23	Maturation phase	Chloramphenicol	Bacteria	Proteobacteria	Gammaproteobacteria	Moraxellales	Moraxellaceae	Acinetobacter	Acinetobacter baumannii strain ATCC 19606
CM-24	Maturation phase	Chloramphenicol	Bacteria	Proteobacteria	Gammaproteobacteria	Enterobacterales	Enterobacteriaceae	Escherichia	Escherichia sp. LFHY_s

## Sheet: Table S3
Supplementary Table S3 | Detailed information on MAGs identified in all composting samples.
MAG name	MAG classification	Number of ARGs	ARB	Predicted optimum growth temperature (°C)
bin-1	d__Bacteria;p__Acidobacteriota;c__Acidobacteriae;o__Acidobacteriales;f__Acidobacteriaceae;g__Acidobacterium_A;s__Acidobacterium_A ailaaui	0	No	34.1
bin-2	d__Bacteria;p__Proteobacteria;c__Gammaproteobacteria;o__Pseudomonadales;f__Cellvibrionaceae;g__Cellvibrio;s__	0	No	31.03
bin-3	d__Bacteria;p__Proteobacteria;c__Alphaproteobacteria;o__Sphingomonadales;f__Sphingomonadaceae;g__Sphingomonas;s__	0	No	30.95
bin-4	d__Bacteria;p__Spirochaetota;c__Spirochaetia;o__Sphaerochaetales;f__Sphaerochaetaceae;g__Sphaerochaeta;s__Sphaerochaeta sp001604325	0	No	27.98
bin-6	d__Bacteria;p__Proteobacteria;c__Gammaproteobacteria;o__Pseudomonadales;f__Moraxellaceae;g__Acinetobacter;s__Acinetobacter sp012371325	0	No	30.63
bin-7	d__Bacteria;p__Bacteroidota;c__Bacteroidia;o__Bacteroidales;f__Marinilabiliaceae;g__Geofilum;s__Geofilum sp002411385	0	No	39.39
bin-8	d__Bacteria;p__Proteobacteria;c__Gammaproteobacteria;o__Burkholderiales;f__Burkholderiaceae;g__Hydrogenophaga;s__	0	No	31.76
bin-9	d__Bacteria;p__Proteobacteria;c__Gammaproteobacteria;o__Pseudomonadales;f__Pseudomonadaceae;g__Pseudomonas_D;s__Pseudomonas_D sp012735335	0	No	29.28
bin-10	d__Bacteria;p__Spirochaetota;c__Spirochaetia;o__Sphaerochaetales;f__Sphaerochaetaceae;g__JAAYFO01;s__JAAYFO01 sp012728215	0	No	33.35
bin-11	d__Bacteria;p__Firmicutes;c__Bacilli;o__RFN20;f__CAG-826;g__UBA7706;s__	0	No	50.36
bin-13	d__Bacteria;p__Proteobacteria;c__Gammaproteobacteria;o__Pseudomonadales;f__DT-91;g__DT-91;s__	0	No	32.89
bin-15	d__Bacteria;p__Bdellovibrionota;c__Bacteriovoracia;o__Bacteriovoracales;f__Bacteriovoracaceae;g__;s__	0	No	27.29
bin-18	d__Bacteria;p__Bacteroidota;c__Bacteroidia;o__Flavobacteriales;f__Flavobacteriaceae;g__;s__	0	No	34.05
bin-19	d__Bacteria;p__Bacteroidota;c__Bacteroidia;o__Bacteroidales;f__Dysgonomonadaceae;g__Proteiniphilum;s__Proteiniphilum sp012837345	0	No	35.47
bin-23	d__Bacteria;p__Proteobacteria;c__Alphaproteobacteria;o__Caulobacterales;f__Caulobacteraceae;g__;s__	0	No	30.3
bin-24	d__Bacteria;p__Firmicutes;c__Bacilli;o__RFN20;f__CAG-826;g__JAAYDH01;s__JAAYDH01 sp012729405	0	No	46.07
bin-25	d__Bacteria;p__Proteobacteria;c__Gammaproteobacteria;o__Enterobacterales;f__;g__;s__	0	No	35.96
bin-26	d__Bacteria;p__Proteobacteria;c__Gammaproteobacteria;o__Xanthomonadales;f__Rhodanobacteraceae;g__Fulvimonas;s__Fulvimonas soli	0	No	36.85
bin-30	d__Bacteria;p__Bacteroidota;c__Bacteroidia;o__Bacteroidales;f__Dysgonomonadaceae;g__Proteiniphilum;s__Proteiniphilum sp012837345	0	No	36
bin-31	d__Bacteria;p__Bacteroidota;c__Bacteroidia;o__Chitinophagales;f__Chitinophagaceae;g__Arachidicoccus;s__	0	No	32.13
bin-33	d__Bacteria;p__Firmicutes;c__Bacilli;o__Acholeplasmatales;f__Acholeplasmataceae;g__DUPY01;s__DUPY01 sp012838065	0	No	39.44
bin-34	d__Bacteria;p__Proteobacteria;c__Gammaproteobacteria;o__Burkholderiales;f__Burkholderiaceae;g__Comamonas;s__	0	No	31.18
bin-37	d__Bacteria;p__Bacteroidota;c__Bacteroidia;o__Bacteroidales;f__BM520;g__RGIG7150;s__	0	No	38.43
bin-40	d__Bacteria;p__Bacteroidota;c__Bacteroidia;o__Bacteroidales;f__Marinilabiliaceae;g__Geofilum;s__Geofilum sp012838865	0	No	37.56
bin-41	d__Bacteria;p__Bacteroidota;c__Bacteroidia;o__Chitinophagales;f__Chitinophagaceae;g__Arachidicoccus;s__	0	No	32.56
bin-44	d__Bacteria;p__Acidobacteriota;c__Acidobacteriae;o__Acidobacteriales;f__Acidobacteriaceae;g__Acidobacterium_A;s__	0	No	29.7
bin-46	d__Bacteria;p__Proteobacteria;c__Alphaproteobacteria;o__Sphingomonadales;f__Sphingomonadaceae;g__Sphingomonas;s__	0	No	30.98
bin-48	d__Bacteria;p__Proteobacteria;c__Gammaproteobacteria;o__Pseudomonadales;f__Cellvibrionaceae;g__Cellvibrio;s__	0	No	30.16
bin-55	d__Bacteria;p__Bacteroidota;c__Bacteroidia;o__Bacteroidales;f__VadinHA17;g__LD21;s__LD21 sp012729475	0	No	34.84
bin-56	d__Bacteria;p__Proteobacteria;c__Gammaproteobacteria;o__Burkholderiales;f__Burkholderiaceae;g__Comamonas;s__	0	No	30.45
bin-62	d__Bacteria;p__Firmicutes;c__Bacilli;o__Lactobacillales;f__Aerococcaceae;g__Jeotgalibaca;s__Jeotgalibaca porci	0	No	29.4
bin-64	d__Bacteria;p__Bacteroidota;c__Bacteroidia;o__Flavobacteriales;f__Weeksellaceae;g__Moheibacter;s__	0	No	31.5
bin-65	d__Bacteria;p__Bacteroidota;c__Bacteroidia;o__Bacteroidales;f__Dysgonomonadaceae;g__Fermentimonas;s__	0	No	30.76
bin-67	d__Bacteria;p__Bacteroidota;c__Bacteroidia;o__Chitinophagales;f__Chitinophagaceae;g__Arachidicoccus;s__	0	No	32.63
bin-70	d__Bacteria;p__Bacteroidota;c__Bacteroidia;o__Cytophagales;f__Cyclobacteriaceae;g__;s__	0	No	33.55
bin-71	d__Bacteria;p__Proteobacteria;c__Gammaproteobacteria;o__Burkholderiales;f__Rhodocyclaceae;g__Thauera;s__Thauera phenolivorans	0	No	32.99
bin-75	d__Bacteria;p__Firmicutes;c__Bacilli;o__Acholeplasmatales;f__Acholeplasmataceae;g__;s__	0	No	38.71
bin-76	d__Bacteria;p__Verrucomicrobiota;c__Verrucomicrobiae;o__Opitutales;f__Opitutaceae;g__;s__	0	No	34.28
bin-80	d__Bacteria;p__Myxococcota;c__Myxococcia;o__Myxococcales;f__Vulgatibacteraceae;g__ZC4RG40;s__	0	No	50.9
bin-81	d__Bacteria;p__Proteobacteria;c__Gammaproteobacteria;o__Pseudomonadales;f__Pseudohongiellaceae;g__;s__	0	No	33.3
bin-87	d__Bacteria;p__Proteobacteria;c__Gammaproteobacteria;o__Burkholderiales;f__Methylophilaceae;g__UBA6140;s__	0	No	33.29
bin-89	d__Bacteria;p__Firmicutes_G;c__Limnochordia;o__DTU080;f__RSA5;g__RSA7;s__	0	No	54.85
bin-91	d__Bacteria;p__Planctomycetota;c__Phycisphaerae;o__Phycisphaerales;f__UBA1924;g__JACMLW01;s__	0	No	37.08
bin-98	d__Bacteria;p__Proteobacteria;c__Gammaproteobacteria;o__Xanthomonadales;f__Xanthomonadaceae;g__Luteimonas;s__Luteimonas sp000472505	0	No	33.96
bin-106	d__Bacteria;p__Proteobacteria;c__Gammaproteobacteria;o__Pseudomonadales;f__Cellvibrionaceae;g__;s__	0	No	35.75
bin-108	d__Bacteria;p__Deinococcota;c__Deinococci;o__Deinococcales;f__Trueperaceae;g__JAAYYF01;s__	0	No	39.1
bin-113	d__Bacteria;p__Proteobacteria;c__Gammaproteobacteria;o__Burkholderiales;f__Burkholderiaceae;g__;s__	0	No	36
bin-115	d__Bacteria;p__Gemmatimonadota;c__Gemmatimonadetes;o__Longimicrobiales;f__RSA9;g__;s__	0	No	50.17
bin-118	d__Bacteria;p__Verrucomicrobiota;c__Verrucomicrobiae;o__Verrucomicrobiales;f__V1-33;g__CAJBME01;s__	0	No	38.54
bin-128	d__Bacteria;p__Proteobacteria;c__Gammaproteobacteria;o__Pseudomonadales;f__Pseudomonadaceae;g__Pseudomonas_D;s__Pseudomonas_D formosensis	0	No	31.52
bin-131	d__Bacteria;p__Proteobacteria;c__Gammaproteobacteria;o__Steroidobacterales;f__Steroidobacteraceae;g__JAAYXG01;s__	0	No	39.53
bin-137	d__Bacteria;p__Bacteroidota;c__Bacteroidia;o__Chitinophagales;f__Chitinophagaceae;g__Ferruginibacter;s__	0	No	34.57
bin-141	d__Bacteria;p__Bacteroidota;c__Bacteroidia;o__Cytophagales;f__Spirosomaceae;g__SCN-52-12;s__	0	No	35.29
bin-146	d__Bacteria;p__Proteobacteria;c__Gammaproteobacteria;o__Pseudomonadales;f__Oleiphilaceae;g__Marinobacter;s__	0	No	30.92
bin-148	d__Bacteria;p__Bdellovibrionota;c__Bdellovibrionia;o__Bdellovibrionales;f__Bdellovibrionaceae;g__Bdellovibrio;s__	1	Yes	27.65
bin-149	d__Bacteria;p__Bacteroidota;c__Bacteroidia;o__Flavobacteriales;f__UA16;g__UBA4660;s__	0	No	34.93
bin-154	d__Bacteria;p__Bacteroidota;c__Bacteroidia;o__Bacteroidales;f__UBA7960;g__UBA7960;s__UBA7960 sp012521995	0	No	35.22
bin-157	d__Bacteria;p__Verrucomicrobiota;c__Verrucomicrobiae;o__Opitutales;f__Opitutaceae;g__Nibricoccus;s__	0	No	30.77
bin-160	d__Bacteria;p__Bacteroidota;c__Bacteroidia;o__Cytophagales;f__Cyclobacteriaceae;g__;s__	0	No	33.62
bin-162	d__Bacteria;p__Planctomycetota;c__Phycisphaerae;o__Tepidisphaerales;f__Tepidisphaeraceae;g__;s__	0	No	44.25
bin-163	d__Bacteria;p__Proteobacteria;c__Gammaproteobacteria;o__Steroidobacterales;f__Steroidobacteraceae;g__JAAYXG01;s__JAAYXG01 sp017577615	0	No	39.82
bin-170	d__Bacteria;p__Actinobacteriota;c__Actinomycetia;o__Mycobacteriales;f__Micromonosporaceae;g__;s__	0	No	38.16
bin-171	d__Bacteria;p__Proteobacteria;c__Alphaproteobacteria;o__Rhizobiales;f__Hyphomicrobiaceae;g__ZC4RG25;s__ZC4RG25 sp003242645	0	No	45.52
bin-177	d__Bacteria;p__Gemmatimonadota;c__Gemmatimonadetes;o__Longimicrobiales;f__RSA9;g__RSA9;s__	0	No	52.51
bin-181	d__Bacteria;p__Proteobacteria;c__Gammaproteobacteria;o__Pseudomonadales;f__Pseudomonadaceae;g__Pseudomonas_H;s__	0	No	35.16
bin-187	d__Bacteria;p__Planctomycetota;c__Phycisphaerae;o__Phycisphaerales;f__UBA1924;g__JACMLW01;s__	0	No	37.2
bin-188	d__Bacteria;p__Proteobacteria;c__Alphaproteobacteria;o__Sphingomonadales;f__Sphingomonadaceae;g__Croceibacterium;s__	0	No	31.63
bin-190	d__Bacteria;p__Planctomycetota;c__UBA1135;o__UBA2386;f__UBA2386;g__;s__	0	No	31.4
bin-191	d__Bacteria;p__Bacteroidota;c__Bacteroidia;o__Cytophagales;f__Cyclobacteriaceae;g__ZC4RG29;s__	0	No	38.48
bin-192	d__Bacteria;p__Acidobacteriota;c__Blastocatellia;o__Pyrinomonadales;f__Pyrinomonadaceae;g__;s__	0	No	33.88
bin-193	d__Bacteria;p__Proteobacteria;c__Gammaproteobacteria;o__Steroidobacterales;f__Steroidobacteraceae;g__ZC4RG24;s__	0	No	39.6
bin-194	d__Bacteria;p__Myxococcota;c__Polyangia;o__Polyangiales;f__Sandaracinaceae;g__;s__	0	No	38.88
bin-195	d__Bacteria;p__Actinobacteriota;c__Acidimicrobiia;o__Acidimicrobiales;f__JACDCH01;g__ZC4RG19;s__ZC4RG19 sp017577565	0	No	35.85
bin-196	d__Bacteria;p__Desulfobacterota_B;c__Binatia;o__UBA12015;f__UBA12015;g__VGTK01;s__	0	No	37.94
bin-197	d__Bacteria;p__Proteobacteria;c__Gammaproteobacteria;o__UBA6522;f__UBA6522;g__;s__	0	No	40.72
bin-198	d__Bacteria;p__Bacteroidota;c__Bacteroidia;o__Cytophagales;f__Cyclobacteriaceae;g__PWU20;s__	0	No	36.32
bin-199	d__Bacteria;p__Actinobacteriota;c__Actinomycetia;o__Streptosporangiales;f__Streptosporangiaceae;g__Thermostaphylospora;s__	0	No	41.94
bin-200	d__Bacteria;p__Proteobacteria;c__Gammaproteobacteria;o__UBA4486;f__UBA4486;g__;s__	0	No	40.78
bin-210	d__Bacteria;p__Gemmatimonadota;c__Gemmatimonadetes;o__Gemmatimonadales;f__GWC2-71-9;g__;s__	0	No	29.3
bin-214	d__Bacteria;p__Actinobacteriota;c__Thermoleophilia;o__Solirubrobacterales;f__Thermoleophilaceae;g__;s__	0	No	48.86
bin-219	d__Bacteria;p__Actinobacteriota;c__Thermoleophilia;o__Solirubrobacterales;f__70-9;g__RSA11;s__RSA11 sp002919115	0	No	45.09
bin-222	d__Bacteria;p__Chloroflexota;c__Anaerolineae;o__Aggregatilineales;f__A4b;g__ZC4RG36;s__ZC4RG36 sp003242205	0	No	48.2
bin-228	d__Bacteria;p__Bacteroidota;c__Bacteroidia;o__Cytophagales;f__Cyclobacteriaceae;g__ZC4RG29;s__	0	No	37.28
bin-234	d__Bacteria;p__Bacteroidota;c__Bacteroidia;o__Chitinophagales;f__Chitinophagaceae;g__Flavipsychrobacter;s__	0	No	33.11
bin-235	d__Bacteria;p__Proteobacteria;c__Gammaproteobacteria;o__Steroidobacterales;f__Steroidobacteraceae;g__JAAYXG01;s__JAAYXG01 sp017577615	0	No	39.52
bin-236	d__Bacteria;p__Acidobacteriota;c__Blastocatellia;o__Pyrinomonadales;f__Pyrinomonadaceae;g__;s__	0	No	34.3
bin-239	d__Bacteria;p__Proteobacteria;c__Alphaproteobacteria;o__Rhizobiales;f__Hyphomicrobiaceae;g__ZC4RG25;s__ZC4RG25 sp003242645	0	No	45.07
bin-12	d__Bacteria;p__Proteobacteria;c__Gammaproteobacteria;o__Pseudomonadales;f__Pseudohongiellaceae;g__Pseudohongiella;s__	1	Yes	31.08
bin-20	d__Bacteria;p__Bacteroidota;c__Bacteroidia;o__Bacteroidales;f__UBA932;g__DMER64;s__DMER64 sp001512865	1	Yes	32.62
bin-35	d__Bacteria;p__Firmicutes_G;c__Limnochordia;o__DTU080;f__RSA5;g__RSA5;s__RSA5 sp002919235	1	Yes	63.87
bin-36	d__Bacteria;p__Bacteroidota;c__Bacteroidia;o__Chitinophagales;f__Chitinophagaceae;g__Ferruginibacter;s__	1	Yes	30.46
bin-39	d__Bacteria;p__Proteobacteria;c__Gammaproteobacteria;o__Pseudomonadales;f__Moraxellaceae;g__Acinetobacter;s__Acinetobacter indicus	1	Yes	31.12
bin-45	d__Bacteria;p__Acidobacteriota;c__Acidobacteriae;o__Acidobacteriales;f__Acidobacteriaceae;g__Terracidiphilus;s__	1	Yes	26.88
bin-47	d__Bacteria;p__Proteobacteria;c__Gammaproteobacteria;o__Pseudomonadales;f__Cellvibrionaceae;g__Cellvibrio;s__	1	Yes	29.29
bin-49	d__Bacteria;p__Bacteroidota;c__Bacteroidia;o__Flavobacteriales;f__Flavobacteriaceae;g__Flavobacterium;s__	1	Yes	30.74
bin-51	d__Bacteria;p__Bacteroidota;c__Bacteroidia;o__Chitinophagales;f__Chitinophagaceae;g__Ferruginibacter;s__	1	Yes	30.6
bin-54	d__Bacteria;p__Bacteroidota;c__Bacteroidia;o__Bacteroidales;f__Dysgonomonadaceae;g__Proteiniphilum;s__Proteiniphilum sp012837345	1	Yes	35.98
bin-57	d__Bacteria;p__Proteobacteria;c__Gammaproteobacteria;o__Burkholderiales;f__Rhodocyclaceae;g__Thauera;s__Thauera phenolivorans	1	Yes	32.41
bin-60	d__Bacteria;p__Bacteroidota;c__Bacteroidia;o__Bacteroidales;f__UBA932;g__DMER64;s__DMER64 sp001512865	1	Yes	33.16
bin-63	d__Bacteria;p__Acidobacteriota;c__Acidobacteriae;o__Acidobacteriales;f__Acidobacteriaceae;g__Acidobacterium_A;s__Acidobacterium_A ailaaui	1	Yes	32.38
bin-68	d__Bacteria;p__Bacteroidota;c__Bacteroidia;o__Flavobacteriales;f__PHOS-HE28;g__PHOS-HE28;s__	1	Yes	33.65
bin-72	d__Bacteria;p__Bacteroidota;c__Bacteroidia;o__Chitinophagales;f__Chitinophagaceae;g__Ferruginibacter;s__	1	Yes	34.17
bin-73	d__Bacteria;p__Bacteroidota;c__Bacteroidia;o__Chitinophagales;f__Chitinophagaceae;g__;s__	1	Yes	38.77
bin-79	d__Bacteria;p__Gemmatimonadota;c__Gemmatimonadetes;o__Longimicrobiales;f__RSA9;g__;s__	1	Yes	37.58
bin-86	d__Bacteria;p__Bacteroidota;c__Bacteroidia;o__Cytophagales;f__Cyclobacteriaceae;g__ZC4RG29;s__	1	Yes	35.13
bin-93	d__Bacteria;p__Planctomycetota;c__J058;o__J058;f__J058;g__;s__	1	Yes	37.57
bin-96	d__Bacteria;p__Proteobacteria;c__Gammaproteobacteria;o__Steroidobacterales;f__Steroidobacteraceae;g__ZC4RG24;s__ZC4RG24 sp003242685	1	Yes	32.54
bin-99	d__Bacteria;p__Verrucomicrobiota;c__Verrucomicrobiae;o__Opitutales;f__Opitutaceae;g__Lacunisphaera;s__	1	Yes	32.33
bin-109	d__Bacteria;p__Proteobacteria;c__Alphaproteobacteria;o__Parvibaculales;f__Parvibaculaceae;g__Parvibaculum;s__	1	Yes	34.07
bin-110	d__Bacteria;p__Myxococcota;c__Polyangia;o__Polyangiales;f__Polyangiaceae;g__Labilithrix;s__	1	Yes	36.28
bin-112	d__Bacteria;p__Myxococcota;c__Polyangia;o__Polyangiales;f__Polyangiaceae;g__NIC37A-2;s__NIC37A-2 sp002085155	1	Yes	27.52
bin-119	d__Bacteria;p__Firmicutes_G;c__UBA4882;o__UBA10575;f__UBA10575;g__Capillibacterium;s__	1	Yes	55.17
bin-120	d__Bacteria;p__Deinococcota;c__Deinococci;o__Deinococcales;f__Trueperaceae;g__JAAYYF01;s__	1	Yes	40.3
bin-122	d__Bacteria;p__Proteobacteria;c__Gammaproteobacteria;o__Xanthomonadales;f__Xanthomonadaceae;g__Pseudoxanthomonas;s__Pseudoxanthomonas taiwanensis	1	Yes	43.66
bin-125	d__Bacteria;p__Verrucomicrobiota;c__Verrucomicrobiae;o__Opitutales;f__Opitutaceae;g__Nibricoccus;s__	1	Yes	30.65
bin-126	d__Bacteria;p__Firmicutes_G;c__Limnochordia;o__DTU080;f__RSA5;g__RSA5;s__	1	Yes	52.55
bin-129	d__Bacteria;p__Acidobacteriota;c__Vicinamibacteria;o__Vicinamibacterales;f__SCN-69-37;g__SCN-69-37;s__SCN-69-37 sp003242705	1	Yes	39.75
bin-139	d__Bacteria;p__Proteobacteria;c__Alphaproteobacteria;o__Sphingomonadales;f__Sphingomonadaceae;g__Croceibacterium;s__	1	Yes	31.45
bin-144	d__Bacteria;p__Bacteroidota;c__Bacteroidia;o__Bacteroidales;f__Marinilabiliaceae;g__Geofilum;s__Geofilum sp002411385	1	Yes	39.37
bin-147	d__Bacteria;p__Gemmatimonadota;c__Gemmatimonadetes;o__Longimicrobiales;f__RSA9;g__;s__	1	Yes	37.66
bin-156	d__Bacteria;p__Verrucomicrobiota;c__Verrucomicrobiae;o__Verrucomicrobiales;f__V1-33;g__CAJBME01;s__	1	Yes	38.87
bin-158	d__Bacteria;p__Proteobacteria;c__Gammaproteobacteria;o__Burkholderiales;f__Methylophilaceae;g__UBA6140;s__	1	Yes	33.61
bin-159	d__Bacteria;p__Gemmatimonadota;c__Gemmatimonadetes;o__Longimicrobiales;f__RSA9;g__;s__	1	Yes	35.45
bin-164	d__Bacteria;p__Actinobacteriota;c__Actinomycetia;o__Mycobacteriales;f__Micromonosporaceae;g__;s__	1	Yes	34.83
bin-166	d__Bacteria;p__Actinobacteriota;c__Actinomycetia;o__Mycobacteriales;f__Micromonosporaceae;g__;s__	1	Yes	41.71
bin-169	d__Bacteria;p__Gemmatimonadota;c__Gemmatimonadetes;o__Longimicrobiales;f__RSA9;g__;s__	1	Yes	61.64
bin-173	d__Bacteria;p__Bacteroidota;c__Bacteroidia;o__Cytophagales;f__Cyclobacteriaceae;g__ZC4RG29;s__ZC4RG29 sp003242315	1	Yes	38.18
bin-186	d__Bacteria;p__Chloroflexota;c__Anaerolineae;o__Aggregatilineales;f__A4b;g__ZC4RG36;s__ZC4RG36 sp003242205	1	Yes	47.69
bin-189	d__Bacteria;p__Actinobacteriota;c__Actinomycetia;o__Mycobacteriales;f__Micromonosporaceae;g__EFPC-2;s__	1	Yes	39.04
bin-202	d__Bacteria;p__Planctomycetota;c__UBA1135;o__UBA2386;f__UBA2386;g__;s__	1	Yes	31.39
bin-211	d__Bacteria;p__Bacteroidota;c__Bacteroidia;o__Chitinophagales;f__Chitinophagaceae;g__;s__	1	Yes	38.19
bin-213	d__Bacteria;p__Actinobacteriota;c__Actinomycetia;o__Mycobacteriales;f__Micromonosporaceae;g__;s__	1	Yes	41.62
bin-216	d__Bacteria;p__Proteobacteria;c__Alphaproteobacteria;o__Rhizobiales;f__Xanthobacteraceae;g__Pseudorhodoplanes;s__	1	Yes	34.07
bin-221	d__Bacteria;p__Bacteroidota;c__Bacteroidia;o__Chitinophagales;f__Chitinophagaceae;g__Edaphocola;s__	1	Yes	32.88
bin-223	d__Bacteria;p__Bacteroidota;c__Bacteroidia;o__Cytophagales;f__Cyclobacteriaceae;g__ZC4RG29;s__	1	Yes	37.3
bin-224	d__Bacteria;p__Bacteroidota;c__Bacteroidia;o__Cytophagales;f__Cyclobacteriaceae;g__ZC4RG29;s__ZC4RG29 sp003242315	1	Yes	38.42
bin-229	d__Bacteria;p__Bacteroidota;c__Bacteroidia;o__Chitinophagales;f__Chitinophagaceae;g__Parafilimonas;s__	1	Yes	31
bin-230	d__Bacteria;p__Bacteroidota;c__Bacteroidia;o__Chitinophagales;f__Chitinophagaceae;g__Niabella;s__	1	Yes	37.54
bin-231	d__Bacteria;p__Patescibacteria;c__Dojkabacteria;o__J137;f__J137;g__;s__	1	Yes	43.47
bin-232	d__Bacteria;p__Bacteroidota;c__Bacteroidia;o__Chitinophagales;f__Chitinophagaceae;g__Flavitalea;s__	1	Yes	39.63
bin-233	d__Bacteria;p__Planctomycetota;c__Planctomycetia;o__Pan216;f__Pan216;g__;s__	1	Yes	33.28
bin-238	d__Bacteria;p__Bacteroidota;c__Bacteroidia;o__Sphingobacteriales;f__Sphingobacteriaceae;g__Parapedobacter;s__	1	Yes	36.81
bin-240	d__Bacteria;p__Proteobacteria;c__Alphaproteobacteria;o__Sphingomonadales;f__J090;g__PRO5;s__	1	Yes	36.98
bin-22	d__Bacteria;p__Bacteroidota;c__Bacteroidia;o__Bacteroidales;f__Prolixibacteraceae;g__Mariniphaga;s__	2	Yes	29.37
bin-29	d__Bacteria;p__Proteobacteria;c__Gammaproteobacteria;o__Pseudomonadales;f__DSM-6294;g__UBA2009;s__	2	Yes	25.56
bin-32	d__Bacteria;p__Proteobacteria;c__Gammaproteobacteria;o__Pseudomonadales;f__Porticoccaceae;g__BRH-c0;s__	2	Yes	30.07
bin-38	d__Bacteria;p__Bacteroidota;c__Bacteroidia;o__Flavobacteriales;f__Flavobacteriaceae;g__Flavobacterium;s__	2	Yes	30.34
bin-43	d__Bacteria;p__Proteobacteria;c__Gammaproteobacteria;o__Enterobacterales;f__Vibrionaceae;g__Vibrio;s__Vibrio cincinnatiensis	2	Yes	28.3
bin-52	d__Bacteria;p__Bacteroidota;c__Bacteroidia;o__Flavobacteriales;f__Flavobacteriaceae;g__Flavobacterium;s__Flavobacterium sp018384465	2	Yes	27.53
bin-58	d__Bacteria;p__Acidobacteriota;c__Acidobacteriae;o__Acidobacteriales;f__Acidobacteriaceae;g__Acidobacterium_A;s__	2	Yes	30.74
bin-66	d__Bacteria;p__Bacteroidota;c__Bacteroidia;o__Chitinophagales;f__Chitinophagaceae;g__Arachidicoccus;s__	2	Yes	31.98
bin-74	d__Bacteria;p__Bacteroidota;c__Bacteroidia;o__Chitinophagales;f__Chitinophagaceae;g__Flavipsychrobacter;s__	2	Yes	33.61
bin-84	d__Bacteria;p__Firmicutes_G;c__Limnochordia;o__DTU080;f__RSA5;g__;s__	2	Yes	58.04
bin-94	d__Bacteria;p__Planctomycetota;c__Phycisphaerae;o__Phycisphaerales;f__SM1A02;g__;s__	2	Yes	33.79
bin-97	d__Bacteria;p__Planctomycetota;c__Phycisphaerae;o__Phycisphaerales;f__Phycisphaeraceae;g__;s__	2	Yes	41.11
bin-101	d__Bacteria;p__Firmicutes_G;c__Limnochordia;o__Limnochordales_A;f__ZCTH02-B6;g__;s__	2	Yes	33.48
bin-104	d__Bacteria;p__Bacteroidota;c__Bacteroidia;o__Bacteroidales;f__UBA7960;g__UBA7960;s__UBA7960 sp012521995	2	Yes	35.18
bin-136	d__Bacteria;p__Deinococcota;c__Deinococci;o__Deinococcales;f__Trueperaceae;g__JAAYYF01;s__JAAYYF01 sp012515535	2	Yes	40.4
bin-142	d__Bacteria;p__Proteobacteria;c__Gammaproteobacteria;o__Pseudomonadales;f__Porticoccaceae;g__BRH-c0;s__	2	Yes	30.2
bin-151	d__Bacteria;p__Planctomycetota;c__Phycisphaerae;o__Phycisphaerales;f__SM1A02;g__;s__	2	Yes	34.06
bin-161	d__Bacteria;p__Proteobacteria;c__Gammaproteobacteria;o__Pseudomonadales;f__Cellvibrionaceae;g__Cellvibrio;s__	2	Yes	33.39
bin-172	d__Bacteria;p__Bacteroidota;c__Bacteroidia;o__Cytophagales;f__Cyclobacteriaceae;g__UBA2336;s__	2	Yes	31.48
bin-179	d__Bacteria;p__Desulfobacterota;c__JACPFL01;o__;f__;g__;s__	2	Yes	47.08
bin-180	d__Bacteria;p__Chloroflexota;c__Anaerolineae;o__Aggregatilineales;f__UBA3940;g__UBA3940;s__UBA3940 sp002385675	2	Yes	52.09
bin-203	d__Bacteria;p__Firmicutes_G;c__Limnochordia;o__Limnochordales_A;f__ZCTH02-B6;g__;s__	2	Yes	58.26
bin-207	d__Bacteria;p__Proteobacteria;c__Alphaproteobacteria;o__GCA-2731375;f__GCA-2731375;g__;s__	2	Yes	43.36
bin-217	d__Bacteria;p__Bacteroidota;c__Bacteroidia;o__Flavobacteriales;f__PHOS-HE28;g__PHOS-HE28;s__	2	Yes	33.85
bin-220	d__Bacteria;p__Bacteroidota;c__Bacteroidia;o__Cytophagales;f__Cyclobacteriaceae;g__UBA2336;s__	2	Yes	31.11
bin-226	d__Bacteria;p__Planctomycetota;c__Planctomycetia;o__Pirellulales;f__Pirellulaceae;g__;s__	2	Yes	41.07
bin-227	d__Bacteria;p__Bacteroidota;c__Bacteroidia;o__Cytophagales;f__Cyclobacteriaceae;g__ZC4RG29;s__	2	Yes	34.86
bin-16	d__Bacteria;p__Proteobacteria;c__Gammaproteobacteria;o__Pseudomonadales;f__Oleiphilaceae;g__Marinobacter;s__	3	Yes	30.16
bin-17	d__Bacteria;p__Myxococcota;c__Polyangia;o__Polyangiales;f__SG8-38;g__JAAYBZ01;s__JAAYBZ01 sp012744445	3	Yes	40.07
bin-90	d__Bacteria;p__Myxococcota;c__Polyangia;o__Polyangiales;f__Polyangiaceae;g__Sorangium;s__	3	Yes	33.94
bin-95	d__Bacteria;p__Gemmatimonadota;c__Gemmatimonadetes;o__Longimicrobiales;f__RSA9;g__;s__	3	Yes	36.12
bin-114	d__Bacteria;p__Proteobacteria;c__Gammaproteobacteria;o__Steroidobacterales;f__Steroidobacteraceae;g__JAAYXG01;s__	3	Yes	34.4
bin-116	d__Bacteria;p__Bacteroidota;c__Bacteroidia;o__Flavobacteriales;f__Flavobacteriaceae;g__Confluentibacter;s__	3	Yes	28.34
bin-124	d__Bacteria;p__Deinococcota;c__Deinococci;o__Deinococcales;f__Trueperaceae;g__JAAYYF01;s__	3	Yes	45.34
bin-127	d__Bacteria;p__Bacteroidota;c__Bacteroidia;o__Chitinophagales;f__Chitinophagaceae;g__Parafilimonas;s__	3	Yes	30.98
bin-138	d__Bacteria;p__Proteobacteria;c__Gammaproteobacteria;o__Pseudomonadales;f__Cellvibrionaceae;g__UBA5868;s__UBA5868 sp014336955	3	Yes	33.63
bin-152	d__Bacteria;p__Proteobacteria;c__Gammaproteobacteria;o__Pseudomonadales;f__Cellvibrionaceae;g__Cellvibrio;s__	3	Yes	35.31
bin-165	d__Bacteria;p__Firmicutes_G;c__Limnochordia;o__Limnochordales_A;f__ZCTH02-B6;g__;s__	3	Yes	58.8
bin-168	d__Bacteria;p__Actinobacteriota;c__Actinomycetia;o__Euzebyales;f__Egibacteraceae;g__;s__	3	Yes	36.98
bin-182	d__Bacteria;p__Actinobacteriota;c__Actinomycetia;o__Streptosporangiales;f__Streptosporangiaceae;g__Thermobispora;s__Thermobispora bispora	3	Yes	50.04
bin-205	d__Bacteria;p__Deinococcota;c__Deinococci;o__Deinococcales;f__Trueperaceae;g__JAAYYF01;s__	3	Yes	45.25
bin-215	d__Bacteria;p__Chloroflexota;c__Anaerolineae;o__Aggregatilineales;f__UBA3940;g__UBA3940;s__UBA3940 sp002385675	3	Yes	52.26
bin-225	d__Bacteria;p__Bacteroidota;c__Bacteroidia;o__Cytophagales;f__Cyclobacteriaceae;g__PWU20;s__	3	Yes	34.75
bin-28	d__Bacteria;p__Acidobacteriota;c__Acidobacteriae;o__Acidobacteriales;f__Acidobacteriaceae;g__Edaphobacter;s__	4	Yes	28.05
bin-59	d__Bacteria;p__Acidobacteriota;c__Acidobacteriae;o__Acidobacteriales;f__Acidobacteriaceae;g__Edaphobacter;s__	4	Yes	28.18
bin-69	d__Bacteria;p__Proteobacteria;c__Gammaproteobacteria;o__Pseudomonadales;f__Cellvibrionaceae;g__Cellvibrio;s__	4	Yes	30.72
bin-103	d__Bacteria;p__Proteobacteria;c__Alphaproteobacteria;o__Ferrovibrionales;f__Ferrovibrionaceae;g__Ferrovibrio;s__	4	Yes	36.97
bin-105	d__Bacteria;p__Myxococcota;c__Polyangia;o__Polyangiales;f__Polyangiaceae;g__;s__	4	Yes	32.46
bin-130	d__Bacteria;p__Proteobacteria;c__Gammaproteobacteria;o__JADJWH01;f__JADJWH01;g__;s__	4	Yes	36.11
bin-140	d__Bacteria;p__Proteobacteria;c__Alphaproteobacteria;o__Caulobacterales;f__Caulobacteraceae;g__;s__	4	Yes	36.9
bin-174	d__Bacteria;p__Myxococcota;c__Myxococcia;o__Myxococcales;f__Vulgatibacteraceae;g__;s__	4	Yes	39.53
bin-27	d__Bacteria;p__Actinobacteriota;c__Actinomycetia;o__Mycobacteriales;f__Mycobacteriaceae;g__Mycobacterium;s__Mycobacterium avium	5	Yes	38.75
bin-85	d__Bacteria;p__Proteobacteria;c__Gammaproteobacteria;o__Steroidobacterales;f__Steroidobacteraceae;g__JAAYXG01;s__JAAYXG01 sp012516015	5	Yes	32.34
bin-102	d__Bacteria;p__Bacteroidota;c__Bacteroidia;o__Flavobacteriales;f__UA16;g__UBA4660;s__	5	Yes	35.34
bin-145	d__Bacteria;p__Proteobacteria;c__Gammaproteobacteria;o__Steroidobacterales;f__Steroidobacteraceae;g__JAAYXG01;s__JAAYXG01 sp012516015	5	Yes	32.08
bin-150	d__Bacteria;p__Acidobacteriota;c__Vicinamibacteria;o__Vicinamibacterales;f__SCN-69-37;g__SCN-69-37;s__SCN-69-37 sp003242705	5	Yes	39.09
bin-183	d__Bacteria;p__Actinobacteriota;c__Acidimicrobiia;o__UBA5794;f__ZC4RG35;g__ZC4RG17;s__ZC4RG17 sp017577575	5	Yes	38.62
bin-185	d__Bacteria;p__Actinobacteriota;c__Actinomycetia;o__Streptosporangiales;f__Streptosporangiaceae;g__Thermopolyspora;s__	5	Yes	46.48
bin-201	d__Bacteria;p__Proteobacteria;c__Gammaproteobacteria;o__Acidiferrobacterales;f__Sulfurifustaceae;g__JACQFZ01;s__	5	Yes	53.32
bin-237	d__Bacteria;p__Actinobacteriota;c__Acidimicrobiia;o__UBA5794;f__ZC4RG35;g__ZC4RG17;s__ZC4RG17 sp017577575	5	Yes	39.12
bin-42	d__Bacteria;p__Proteobacteria;c__Gammaproteobacteria;o__Xanthomonadales;f__Rhodanobacteraceae;g__Dyella_B;s__	6	Yes	30.86
bin-50	d__Bacteria;p__Proteobacteria;c__Gammaproteobacteria;o__Xanthomonadales;f__Rhodanobacteraceae;g__Dyella_B;s__	6	Yes	30.66
bin-92	d__Bacteria;p__Myxococcota;c__Polyangia;o__Polyangiales;f__Polyangiaceae;g__NIC37A-2;s__NIC37A-2 sp012514535	6	Yes	30.11
bin-107	d__Bacteria;p__Myxococcota;c__Polyangia;o__Nannocystales;f__Nannocystaceae;g__Nannocystis;s__	6	Yes	31.97
bin-132	d__Bacteria;p__Proteobacteria;c__Alphaproteobacteria;o__Ferrovibrionales;f__Ferrovibrionaceae;g__Ferrovibrio;s__	6	Yes	34.05
bin-184	d__Bacteria;p__Proteobacteria;c__Gammaproteobacteria;o__Acidiferrobacterales;f__Sulfurifustaceae;g__JACQFZ01;s__	6	Yes	53.92
bin-123	d__Bacteria;p__Proteobacteria;c__Gammaproteobacteria;o__Burkholderiales;f__SG8-39;g__ZC4RG42;s__ZC4RG42 sp003242425	7	Yes	46
bin-135	d__Bacteria;p__Proteobacteria;c__Gammaproteobacteria;o__Xanthomonadales;f__UBA2363;g__Pseudofulvimonas;s__	7	Yes	34.69
bin-218	d__Bacteria;p__Actinobacteriota;c__Actinomycetia;o__Mycobacteriales;f__Micromonosporaceae;g__;s__	7	Yes	34.99
bin-82	d__Bacteria;p__Proteobacteria;c__Gammaproteobacteria;o__UBA6522;f__UBA6522;g__ZC4RG20;s__	8	Yes	38.13
bin-176	d__Bacteria;p__Proteobacteria;c__Gammaproteobacteria;o__Steroidobacterales;f__Steroidobacteraceae;g__ZC4RG24;s__	9	Yes	35.4
bin-77	d__Bacteria;p__Verrucomicrobiota;c__Verrucomicrobiae;o__Opitutales;f__Opitutaceae;g__Opitutus;s__	10	Yes	29.03
bin-155	d__Bacteria;p__Verrucomicrobiota;c__Verrucomicrobiae;o__Opitutales;f__Opitutaceae;g__Opitutus;s__	10	Yes	28.88
bin-241	d__Bacteria;p__Proteobacteria;c__Gammaproteobacteria;o__Steroidobacterales;f__Steroidobacteraceae;g__ZC4RG24;s__	10	Yes	35.69
bin-14	d__Bacteria;p__Proteobacteria;c__Gammaproteobacteria;o__Pseudomonadales;f__Cellvibrionaceae;g__Pseudomaricurvus;s__	12	Yes	28.44
bin-117	d__Bacteria;p__Proteobacteria;c__Alphaproteobacteria;o__CACIAM-22H2;f__CACIAM-22H2;g__;s__	12	Yes	41.66
bin-212	d__Bacteria;p__Proteobacteria;c__Alphaproteobacteria;o__CACIAM-22H2;f__CACIAM-22H2;g__;s__	12	Yes	41.73
bin-167	d__Bacteria;p__Proteobacteria;c__Gammaproteobacteria;o__Steroidobacterales;f__Steroidobacteraceae;g__ZC4RG24;s__	13	Yes	35.6
bin-208	d__Bacteria;p__Proteobacteria;c__Gammaproteobacteria;o__Steroidobacterales;f__Steroidobacteraceae;g__ZC4RG24;s__ZC4RG24 sp003242685	13	Yes	39.39
bin-121	d__Bacteria;p__Proteobacteria;c__Gammaproteobacteria;o__Xanthomonadales;f__Xanthomonadaceae;g__Arenimonas;s__	14	Yes	36.95
bin-133	d__Bacteria;p__Proteobacteria;c__Gammaproteobacteria;o__Burkholderiales;f__Burkholderiaceae;g__;s__	14	Yes	36.15
bin-61	d__Bacteria;p__Proteobacteria;c__Gammaproteobacteria;o__Xanthomonadales;f__Xanthomonadaceae;g__Pseudoxanthomonas;s__Pseudoxanthomonas taiwanensis	15	Yes	42.97
bin-83	d__Bacteria;p__Proteobacteria;c__Gammaproteobacteria;o__UBA6522;f__UBA6522;g__ZC4RG20;s__ZC4RG20 sp017577365	15	Yes	40.28
bin-78	d__Bacteria;p__Proteobacteria;c__Gammaproteobacteria;o__;f__;g__;s__	16	Yes	44.74
bin-153	d__Bacteria;p__Proteobacteria;c__Gammaproteobacteria;o__UBA6522;f__UBA6522;g__ZC4RG20;s__ZC4RG20 sp017577365	16	Yes	40.39
bin-204	d__Bacteria;p__Proteobacteria;c__Gammaproteobacteria;o__UBA6522;f__UBA6522;g__;s__	16	Yes	40.85
bin-100	d__Bacteria;p__Proteobacteria;c__Gammaproteobacteria;o__Xanthomonadales;f__Xanthomonadaceae;g__Luteimonas;s__	17	Yes	38.63
bin-134	d__Bacteria;p__Proteobacteria;c__Gammaproteobacteria;o__Steroidobacterales;f__Steroidobacteraceae;g__ZC4RG30;s__	17	Yes	35.11
bin-175	d__Bacteria;p__Proteobacteria;c__Gammaproteobacteria;o__UBA6522;f__UBA6522;g__ZC4RG20;s__	17	Yes	38.65
bin-206	d__Bacteria;p__Desulfobacterota_B;c__Binatia;o__UBA12015;f__UBA12015;g__VGTK01;s__	18	Yes	37.62
bin-21	d__Bacteria;p__Proteobacteria;c__Gammaproteobacteria;o__Nitrococcales;f__AK92;g__JAAYIK01;s__JAAYIK01 sp012523465	19	Yes	44.79
bin-53	d__Bacteria;p__Proteobacteria;c__Gammaproteobacteria;o__Xanthomonadales;f__Xanthomonadaceae;g__Luteimonas;s__Luteimonas wenzhouensis	19	Yes	34.67
bin-178	d__Bacteria;p__Proteobacteria;c__Gammaproteobacteria;o__Steroidobacterales;f__Steroidobacteraceae;g__ZC4RG30;s__ZC4RG30 sp003242275	19	Yes	35.51
bin-209	d__Bacteria;p__Proteobacteria;c__Gammaproteobacteria;o__Steroidobacterales;f__Steroidobacteraceae;g__ZC4RG30;s__ZC4RG30 sp003242275	20	Yes	34.73
bin-5	d__Bacteria;p__Proteobacteria;c__Gammaproteobacteria;o__Xanthomonadales;f__Xanthomonadaceae;g__Luteimonas;s__Luteimonas wenzhouensis	22	Yes	33.3
bin-111	d__Bacteria;p__Proteobacteria;c__Gammaproteobacteria;o__Steroidobacterales;f__Steroidobacteraceae;g__ZC4RG30;s__ZC4RG30 sp003242275	22	Yes	35.78
bin-143	d__Bacteria;p__Proteobacteria;c__Gammaproteobacteria;o__Steroidobacterales;f__Steroidobacteraceae;g__ZC4RG30;s__	22	Yes	30.42
bin-88	d__Bacteria;p__Proteobacteria;c__Gammaproteobacteria;o__Steroidobacterales;f__Steroidobacteraceae;g__ZC4RG30;s__	23	Yes	30.14

## Sheet: Table S4
Supplementary Table S4 | Basic information on identified ARGs present in all MAGs.
MAG name	ARG location of contig	MAG classification	Cut_Off	Best_Hit_ARO	Drug Class	Resistance Mechanism	AMR Gene Family
bin-99	NODE_2045_length_20031_cov_5.523714_10	d__Bacteria;p__Verrucomicrobiota;c__Verrucomicrobiae;o__Opitutales;f__Opitutaceae;g__Lacunisphaera;s__	Strict	vanN	glycopeptide antibiotic	antibiotic target alteration	glycopeptide resistance gene cluster; Van ligase
bin-97	NODE_279_length_54724_cov_1.419510_6	d__Bacteria;p__Planctomycetota;c__Phycisphaerae;o__Phycisphaerales;f__Phycisphaeraceae;g__;s__	Strict	APH(3'')-Ic	aminoglycoside antibiotic	antibiotic inactivation	APH(3'')
bin-97	NODE_4141_length_14416_cov_1.481069_13	d__Bacteria;p__Planctomycetota;c__Phycisphaerae;o__Phycisphaerales;f__Phycisphaeraceae;g__;s__	Strict	ParR	macrolide antibiotic; fluoroquinolone antibiotic; monobactam; aminoglycoside antibiotic; carbapenem; cephalosporin; cephamycin; penam; tetracycline antibiotic; phenicol antibiotic; penem; disinfecting agents and antiseptics	antibiotic efflux; reduced permeability to antibiotic	resistance-nodulation-cell division (RND) antibiotic efflux pump; Outer Membrane Porin (Opr)
bin-96	NODE_661_length_34328_cov_3.917605_9	d__Bacteria;p__Proteobacteria;c__Gammaproteobacteria;o__Pseudomonadales;f__Cellvibrionaceae;g__Cellvibrio;s__	Strict	vanT gene in vanG cluster	glycopeptide antibiotic	antibiotic target alteration	glycopeptide resistance gene cluster; vanT
bin-95	NODE_4_length_188984_cov_2.006846_23	d__Bacteria;p__Gemmatimonadota;c__Gemmatimonadetes;o__Longimicrobiales;f__RSA9;g__;s__	Strict	vanT gene in vanG cluster	glycopeptide antibiotic	antibiotic target alteration	glycopeptide resistance gene cluster; vanT
bin-95	NODE_8062_length_8664_cov_2.421460_3	d__Bacteria;p__Gemmatimonadota;c__Gemmatimonadetes;o__Longimicrobiales;f__RSA9;g__;s__	Strict	mdsB	monobactam; carbapenem; cephalosporin; cephamycin; penam; phenicol antibiotic; penem	antibiotic efflux	resistance-nodulation-cell division (RND) antibiotic efflux pump
bin-95	NODE_10901_length_6972_cov_2.125055_1	d__Bacteria;p__Gemmatimonadota;c__Gemmatimonadetes;o__Longimicrobiales;f__RSA9;g__;s__	Strict	OXA-192	carbapenem; cephalosporin; penam	antibiotic inactivation	OXA beta-lactamase
bin-94	NODE_286_length_47413_cov_1.832805_34	d__Bacteria;p__Planctomycetota;c__Phycisphaerae;o__Phycisphaerales;f__SM1A02;g__;s__	Strict	vanH gene in vanB cluster	glycopeptide antibiotic	antibiotic target alteration	vanH; glycopeptide resistance gene cluster
bin-94	NODE_1_length_245415_cov_1.971629_4	d__Bacteria;p__Planctomycetota;c__Phycisphaerae;o__Phycisphaerales;f__SM1A02;g__;s__	Strict	mexX	macrolide antibiotic; fluoroquinolone antibiotic; aminoglycoside antibiotic; carbapenem; cephalosporin; cephamycin; penam; tetracycline antibiotic; phenicol antibiotic; disinfecting agents and antiseptics	antibiotic efflux	resistance-nodulation-cell division (RND) antibiotic efflux pump
bin-93	NODE_54_length_83545_cov_1.956208_7	d__Bacteria;p__Planctomycetota;c__J058;o__J058;f__J058;g__;s__	Strict	APH(2'')-IIIa	aminoglycoside antibiotic	antibiotic inactivation	APH(2'')
bin-92	NODE_1882_length_20990_cov_1.981019_13	d__Bacteria;p__Myxococcota;c__Polyangia;o__Polyangiales;f__Polyangiaceae;g__NIC37A-2;s__NIC37A-2 sp012514535	Strict	vanT gene in vanG cluster	glycopeptide antibiotic	antibiotic target alteration	glycopeptide resistance gene cluster; vanT
bin-92	NODE_10799_length_7020_cov_2.127376_3	d__Bacteria;p__Myxococcota;c__Polyangia;o__Polyangiales;f__Polyangiaceae;g__NIC37A-2;s__NIC37A-2 sp012514535	Strict	adeF	fluoroquinolone antibiotic; tetracycline antibiotic	antibiotic efflux	resistance-nodulation-cell division (RND) antibiotic efflux pump
bin-92	NODE_317_length_45853_cov_2.187246_45	d__Bacteria;p__Myxococcota;c__Polyangia;o__Polyangiales;f__Polyangiaceae;g__NIC37A-2;s__NIC37A-2 sp012514535	Strict	Klebsiella pneumoniae KpnH	macrolide antibiotic; fluoroquinolone antibiotic; aminoglycoside antibiotic; carbapenem; cephalosporin; penam; peptide antibiotic; penem	antibiotic efflux	major facilitator superfamily (MFS) antibiotic efflux pump
bin-92	NODE_266_length_49052_cov_1.973245_7	d__Bacteria;p__Myxococcota;c__Polyangia;o__Polyangiales;f__Polyangiaceae;g__NIC37A-2;s__NIC37A-2 sp012514535	Strict	vanH gene in vanD cluster	glycopeptide antibiotic	antibiotic target alteration	vanH; glycopeptide resistance gene cluster
bin-92	NODE_131_length_62610_cov_2.093353_8	d__Bacteria;p__Myxococcota;c__Polyangia;o__Polyangiales;f__Polyangiaceae;g__NIC37A-2;s__NIC37A-2 sp012514535	Strict	vanR gene in vanE cluster	glycopeptide antibiotic	antibiotic target alteration	glycopeptide resistance gene cluster; vanR
bin-92	NODE_27_length_100895_cov_2.065944_4	d__Bacteria;p__Myxococcota;c__Polyangia;o__Polyangiales;f__Polyangiaceae;g__NIC37A-2;s__NIC37A-2 sp012514535	Strict	ceoB	fluoroquinolone antibiotic; aminoglycoside antibiotic	antibiotic efflux	resistance-nodulation-cell division (RND) antibiotic efflux pump
bin-90	NODE_112_length_65994_cov_4.464588_24	d__Bacteria;p__Myxococcota;c__Polyangia;o__Polyangiales;f__Polyangiaceae;g__Sorangium;s__	Strict	vanW gene in vanI cluster	glycopeptide antibiotic	antibiotic target alteration	vanW; glycopeptide resistance gene cluster
bin-90	NODE_746_length_32453_cov_4.432624_6	d__Bacteria;p__Myxococcota;c__Polyangia;o__Polyangiales;f__Polyangiaceae;g__Sorangium;s__	Strict	vanT gene in vanG cluster	glycopeptide antibiotic	antibiotic target alteration	glycopeptide resistance gene cluster; vanT
bin-90	NODE_14_length_123462_cov_4.345239_7	d__Bacteria;p__Myxococcota;c__Polyangia;o__Polyangiales;f__Polyangiaceae;g__Sorangium;s__	Strict	cmeB	macrolide antibiotic; fluoroquinolone antibiotic; cephalosporin; fusidane antibiotic	antibiotic efflux	resistance-nodulation-cell division (RND) antibiotic efflux pump
bin-88	NODE_14035_length_5755_cov_2.154762_6	d__Bacteria;p__Proteobacteria;c__Gammaproteobacteria;o__Steroidobacterales;f__Steroidobacteraceae;g__ZC4RG30;s__	Strict	adeF	fluoroquinolone antibiotic; tetracycline antibiotic	antibiotic efflux	resistance-nodulation-cell division (RND) antibiotic efflux pump
bin-88	NODE_4316_length_13047_cov_2.521749_13	d__Bacteria;p__Proteobacteria;c__Gammaproteobacteria;o__Steroidobacterales;f__Steroidobacteraceae;g__ZC4RG30;s__	Strict	APH(9)-Ib	aminoglycoside antibiotic	antibiotic inactivation	APH(9)
bin-88	NODE_4291_length_13090_cov_2.504127_3	d__Bacteria;p__Proteobacteria;c__Gammaproteobacteria;o__Steroidobacterales;f__Steroidobacteraceae;g__ZC4RG30;s__	Strict	srmB	macrolide antibiotic	antibiotic target protection	Miscellaneous ABC-F subfamily ATP-binding cassette ribosomal protection proteins
bin-88	NODE_4176_length_13309_cov_2.527234_1	d__Bacteria;p__Proteobacteria;c__Gammaproteobacteria;o__Steroidobacterales;f__Steroidobacteraceae;g__ZC4RG30;s__	Strict	FosA7.5	phosphonic acid antibiotic	antibiotic inactivation	fosfomycin thiol transferase
bin-88	NODE_4474_length_12769_cov_2.729869_3	d__Bacteria;p__Proteobacteria;c__Gammaproteobacteria;o__Steroidobacterales;f__Steroidobacteraceae;g__ZC4RG30;s__	Strict	MCR-3.6	peptide antibiotic	antibiotic target alteration	MCR phosphoethanolamine transferase
bin-88	NODE_4094_length_13512_cov_2.765185_13	d__Bacteria;p__Proteobacteria;c__Gammaproteobacteria;o__Steroidobacterales;f__Steroidobacteraceae;g__ZC4RG30;s__	Strict	salE	lincosamide antibiotic; streptogramin antibiotic; streptogramin A antibiotic; pleuromutilin antibiotic	antibiotic target protection	sal-type ABC-F protein
bin-88	NODE_5634_length_11069_cov_2.69384_9	d__Bacteria;p__Proteobacteria;c__Gammaproteobacteria;o__Steroidobacterales;f__Steroidobacteraceae;g__ZC4RG30;s__	Strict	oqxA	fluoroquinolone antibiotic; glycylcycline; tetracycline antibiotic; diaminopyrimidine antibiotic; nitrofuran antibiotic	antibiotic efflux	resistance-nodulation-cell division (RND) antibiotic efflux pump
bin-88	NODE_5952_length_10645_cov_2.748621_5	d__Bacteria;p__Proteobacteria;c__Gammaproteobacteria;o__Steroidobacterales;f__Steroidobacteraceae;g__ZC4RG30;s__	Strict	vanH gene in vanO cluster	glycopeptide antibiotic	antibiotic target alteration	vanH; glycopeptide resistance gene cluster
bin-88	NODE_4929_length_11999_cov_2.911978_5	d__Bacteria;p__Proteobacteria;c__Gammaproteobacteria;o__Steroidobacterales;f__Steroidobacteraceae;g__ZC4RG30;s__	Strict	cphA8	carbapenem	antibiotic inactivation	CphA beta-lactamase
bin-88	NODE_3467_length_14871_cov_2.808261_15	d__Bacteria;p__Proteobacteria;c__Gammaproteobacteria;o__Steroidobacterales;f__Steroidobacteraceae;g__ZC4RG30;s__	Strict	OXA-373	carbapenem; cephalosporin; penam	antibiotic inactivation	OXA beta-lactamase
bin-88	NODE_3768_length_14176_cov_2.842622_3	d__Bacteria;p__Proteobacteria;c__Gammaproteobacteria;o__Steroidobacterales;f__Steroidobacteraceae;g__ZC4RG30;s__	Strict	AAC(3)-VIIa	aminoglycoside antibiotic	antibiotic inactivation	AAC(3)
bin-88	NODE_2644_length_17385_cov_2.856704_15	d__Bacteria;p__Proteobacteria;c__Gammaproteobacteria;o__Steroidobacterales;f__Steroidobacteraceae;g__ZC4RG30;s__	Strict	blaS1	cephalosporin; cephamycin; penam	antibiotic inactivation	blaS
bin-88	NODE_3388_length_15083_cov_2.402982_4	d__Bacteria;p__Proteobacteria;c__Gammaproteobacteria;o__Steroidobacterales;f__Steroidobacteraceae;g__ZC4RG30;s__	Strict	dfrA15b	diaminopyrimidine antibiotic	antibiotic target replacement	trimethoprim resistant dihydrofolate reductase dfr
bin-88	NODE_6846_length_9679_cov_2.691583_6	d__Bacteria;p__Proteobacteria;c__Gammaproteobacteria;o__Steroidobacterales;f__Steroidobacteraceae;g__ZC4RG30;s__	Strict	macB	macrolide antibiotic	antibiotic efflux	ATP-binding cassette (ABC) antibiotic efflux pump
bin-88	NODE_6353_length_10162_cov_2.755057_5	d__Bacteria;p__Proteobacteria;c__Gammaproteobacteria;o__Steroidobacterales;f__Steroidobacteraceae;g__ZC4RG30;s__	Strict	basS	peptide antibiotic	antibiotic target alteration; antibiotic efflux	pmr phosphoethanolamine transferase
bin-88	NODE_6334_length_10191_cov_2.522556_7	d__Bacteria;p__Proteobacteria;c__Gammaproteobacteria;o__Steroidobacterales;f__Steroidobacteraceae;g__ZC4RG30;s__	Strict	ACT-52	carbapenem; cephalosporin; cephamycin; penam	antibiotic inactivation	ACT beta-lactamase
bin-88	NODE_2756_length_16972_cov_2.553577_8	d__Bacteria;p__Proteobacteria;c__Gammaproteobacteria;o__Steroidobacterales;f__Steroidobacteraceae;g__ZC4RG30;s__	Strict	Escherichia coli mdfA	tetracycline antibiotic; disinfecting agents and antiseptics	antibiotic efflux	major facilitator superfamily (MFS) antibiotic efflux pump
bin-88	NODE_2509_length_17896_cov_3.044685_2	d__Bacteria;p__Proteobacteria;c__Gammaproteobacteria;o__Steroidobacterales;f__Steroidobacteraceae;g__ZC4RG30;s__	Strict	dfrA26	diaminopyrimidine antibiotic	antibiotic target replacement	trimethoprim resistant dihydrofolate reductase dfr
bin-88	NODE_6972_length_9566_cov_2.734718_7	d__Bacteria;p__Proteobacteria;c__Gammaproteobacteria;o__Steroidobacterales;f__Steroidobacteraceae;g__ZC4RG30;s__	Strict	SLB-1	cephalosporin; penam	antibiotic inactivation	SHW beta-lactamase
bin-88	NODE_1957_length_20537_cov_2.60343_16	d__Bacteria;p__Proteobacteria;c__Gammaproteobacteria;o__Steroidobacterales;f__Steroidobacteraceae;g__ZC4RG30;s__	Strict	MOX-3	cephalosporin; cephamycin; penam	antibiotic inactivation	MOX beta-lactamase
bin-88	NODE_1211_length_25938_cov_2.112665_4	d__Bacteria;p__Proteobacteria;c__Gammaproteobacteria;o__Steroidobacterales;f__Steroidobacteraceae;g__ZC4RG30;s__	Strict	LEN-6	penam; penem	antibiotic inactivation	LEN beta-lactamase
bin-88	NODE_1104_length_27170_cov_2.585253_13	d__Bacteria;p__Proteobacteria;c__Gammaproteobacteria;o__Steroidobacterales;f__Steroidobacteraceae;g__ZC4RG30;s__	Strict	APH(2'')-Ig	aminoglycoside antibiotic	antibiotic inactivation	APH(2'')
bin-88	NODE_1045_length_27845_cov_2.5688_1	d__Bacteria;p__Proteobacteria;c__Gammaproteobacteria;o__Steroidobacterales;f__Steroidobacteraceae;g__ZC4RG30;s__	Strict	mexN	phenicol antibiotic	antibiotic efflux	resistance-nodulation-cell division (RND) antibiotic efflux pump
bin-86	NODE_2657_length_16416_cov_1.507275_12	d__Bacteria;p__Bacteroidota;c__Bacteroidia;o__Cytophagales;f__Cyclobacteriaceae;g__ZC4RG29;s__	Strict	adeF	fluoroquinolone antibiotic; tetracycline antibiotic	antibiotic efflux	resistance-nodulation-cell division (RND) antibiotic efflux pump
bin-85	NODE_253_length_48354_cov_5.969250_14	d__Bacteria;p__Proteobacteria;c__Gammaproteobacteria;o__Steroidobacterales;f__Steroidobacteraceae;g__JAAYXG01;s__JAAYXG01 sp012516015	Strict	vanT gene in vanG cluster	glycopeptide antibiotic	antibiotic target alteration	glycopeptide resistance gene cluster; vanT
bin-85	NODE_402_length_39235_cov_6.648077_27	d__Bacteria;p__Proteobacteria;c__Gammaproteobacteria;o__Steroidobacterales;f__Steroidobacteraceae;g__JAAYXG01;s__JAAYXG01 sp012516015	Strict	vanY gene in vanB cluster	glycopeptide antibiotic	antibiotic target alteration	vanY; glycopeptide resistance gene cluster
bin-85	NODE_312_length_44092_cov_6.419174_14	d__Bacteria;p__Proteobacteria;c__Gammaproteobacteria;o__Steroidobacterales;f__Steroidobacteraceae;g__JAAYXG01;s__JAAYXG01 sp012516015	Strict	PAU-1	carbapenem; cephalosporin	antibiotic inactivation	PAU beta-lactamase
bin-85	NODE_253_length_48354_cov_5.96925_12	d__Bacteria;p__Proteobacteria;c__Gammaproteobacteria;o__Steroidobacterales;f__Steroidobacteraceae;g__JAAYXG01;s__JAAYXG01 sp012516015	Strict	msrH	macrolide antibiotic; streptogramin antibiotic	antibiotic target protection	msr-type ABC-F protein
bin-85	NODE_96_length_69766_cov_6.526386_8	d__Bacteria;p__Proteobacteria;c__Gammaproteobacteria;o__Steroidobacterales;f__Steroidobacteraceae;g__JAAYXG01;s__JAAYXG01 sp012516015	Strict	evgA	macrolide antibiotic; fluoroquinolone antibiotic; penam; tetracycline antibiotic	antibiotic efflux	major facilitator superfamily (MFS) antibiotic efflux pump; resistance-nodulation-cell division (RND) antibiotic efflux pump
bin-84	NODE_8469_length_8475_cov_1.081816_6	d__Bacteria;p__Firmicutes_G;c__Limnochordia;o__DTU080;f__RSA5;g__;s__	Strict	vanT gene in vanG cluster	glycopeptide antibiotic	antibiotic target alteration	glycopeptide resistance gene cluster; vanT
bin-84	NODE_31513_length_3323_cov_1.065081_1	d__Bacteria;p__Firmicutes_G;c__Limnochordia;o__DTU080;f__RSA5;g__;s__	Strict	vanW gene in vanI cluster	glycopeptide antibiotic	antibiotic target alteration	vanW; glycopeptide resistance gene cluster
bin-83	NODE_2473_length_16967_cov_5.729810_4	d__Bacteria;p__Proteobacteria;c__Gammaproteobacteria;o__UBA6522;f__UBA6522;g__ZC4RG20;s__ZC4RG20 sp017577365	Strict	adeF	fluoroquinolone antibiotic; tetracycline antibiotic	antibiotic efflux	resistance-nodulation-cell division (RND) antibiotic efflux pump
bin-83	NODE_3658_length_13876_cov_6.468252_8	d__Bacteria;p__Proteobacteria;c__Gammaproteobacteria;o__UBA6522;f__UBA6522;g__ZC4RG20;s__ZC4RG20 sp017577365	Strict	qacG	disinfecting agents and antiseptics	antibiotic efflux	small multidrug resistance (SMR) antibiotic efflux pump
bin-83	NODE_326_length_43313_cov_6.77326_40	d__Bacteria;p__Proteobacteria;c__Gammaproteobacteria;o__UBA6522;f__UBA6522;g__ZC4RG20;s__ZC4RG20 sp017577365	Strict	macB	macrolide antibiotic	antibiotic efflux	ATP-binding cassette (ABC) antibiotic efflux pump
bin-83	NODE_267_length_46859_cov_7.197959_12	d__Bacteria;p__Proteobacteria;c__Gammaproteobacteria;o__UBA6522;f__UBA6522;g__ZC4RG20;s__ZC4RG20 sp017577365	Strict	ugd	peptide antibiotic	antibiotic target alteration	pmr phosphoethanolamine transferase
bin-83	NODE_1034_length_25568_cov_7.548013_3	d__Bacteria;p__Proteobacteria;c__Gammaproteobacteria;o__UBA6522;f__UBA6522;g__ZC4RG20;s__ZC4RG20 sp017577365	Strict	LHK-5	carbapenem; cephalosporin	antibiotic inactivation	LHK beta-lactamase
bin-83	NODE_1364_length_22506_cov_6.78806_1	d__Bacteria;p__Proteobacteria;c__Gammaproteobacteria;o__UBA6522;f__UBA6522;g__ZC4RG20;s__ZC4RG20 sp017577365	Strict	EFM-1	carbapenem	antibiotic inactivation	EFM beta-lactamase
bin-83	NODE_1695_length_20367_cov_6.491749_6	d__Bacteria;p__Proteobacteria;c__Gammaproteobacteria;o__UBA6522;f__UBA6522;g__ZC4RG20;s__ZC4RG20 sp017577365	Strict	erm(46)	macrolide antibiotic; lincosamide antibiotic; streptogramin antibiotic	antibiotic target alteration	Erm 23S ribosomal RNA methyltransferase
bin-83	NODE_1667_length_20510_cov_6.142521_13	d__Bacteria;p__Proteobacteria;c__Gammaproteobacteria;o__UBA6522;f__UBA6522;g__ZC4RG20;s__ZC4RG20 sp017577365	Strict	OXA-573	carbapenem; cephalosporin; penam	antibiotic inactivation	OXA beta-lactamase
bin-83	NODE_2008_length_18749_cov_6.057083_2	d__Bacteria;p__Proteobacteria;c__Gammaproteobacteria;o__UBA6522;f__UBA6522;g__ZC4RG20;s__ZC4RG20 sp017577365	Strict	OprM	macrolide antibiotic; fluoroquinolone antibiotic; monobactam; aminoglycoside antibiotic; carbapenem; cephalosporin; cephamycin; penam; tetracycline antibiotic; peptide antibiotic; aminocoumarin antibiotic; diaminopyrimidine antibiotic; sulfonamide antibiotic; phenicol antibiotic; penem; disinfecting agents and antiseptics	antibiotic efflux	resistance-nodulation-cell division (RND) antibiotic efflux pump
bin-83	NODE_2086_length_18403_cov_7.170989_14	d__Bacteria;p__Proteobacteria;c__Gammaproteobacteria;o__UBA6522;f__UBA6522;g__ZC4RG20;s__ZC4RG20 sp017577365	Strict	CMY-37	cephamycin	antibiotic inactivation	CMY beta-lactamase
bin-83	NODE_1880_length_19329_cov_6.068535_7	d__Bacteria;p__Proteobacteria;c__Gammaproteobacteria;o__UBA6522;f__UBA6522;g__ZC4RG20;s__ZC4RG20 sp017577365	Strict	aadK	aminoglycoside antibiotic	antibiotic inactivation	ANT(6)
bin-83	NODE_1408_length_22128_cov_6.730921_16	d__Bacteria;p__Proteobacteria;c__Gammaproteobacteria;o__UBA6522;f__UBA6522;g__ZC4RG20;s__ZC4RG20 sp017577365	Strict	mdtN	nucleoside antibiotic; disinfecting agents and antiseptics	antibiotic efflux	major facilitator superfamily (MFS) antibiotic efflux pump
bin-83	NODE_1216_length_23725_cov_5.952835_7	d__Bacteria;p__Proteobacteria;c__Gammaproteobacteria;o__UBA6522;f__UBA6522;g__ZC4RG20;s__ZC4RG20 sp017577365	Strict	Clostridioides difficile gyrA conferring resistance to fluoroquinolones	fluoroquinolone antibiotic	antibiotic target alteration	fluoroquinolone resistant gyrA
bin-83	NODE_890_length_27254_cov_6.392635_18	d__Bacteria;p__Proteobacteria;c__Gammaproteobacteria;o__UBA6522;f__UBA6522;g__ZC4RG20;s__ZC4RG20 sp017577365	Strict	CRH-1	carbapenem	antibiotic inactivation	CRH beta-lactamase
bin-83	NODE_462_length_36738_cov_6.792876_25	d__Bacteria;p__Proteobacteria;c__Gammaproteobacteria;o__UBA6522;f__UBA6522;g__ZC4RG20;s__ZC4RG20 sp017577365	Strict	AAC(6')-31	aminoglycoside antibiotic	antibiotic inactivation	AAC(6')
bin-82	NODE_4318_length_12699_cov_4.479717_7	d__Bacteria;p__Proteobacteria;c__Gammaproteobacteria;o__UBA6522;f__UBA6522;g__ZC4RG20;s__	Strict	adeF	fluoroquinolone antibiotic; tetracycline antibiotic	antibiotic efflux	resistance-nodulation-cell division (RND) antibiotic efflux pump
bin-82	NODE_22746_length_4246_cov_4.498665_3	d__Bacteria;p__Proteobacteria;c__Gammaproteobacteria;o__UBA6522;f__UBA6522;g__ZC4RG20;s__	Strict	vanY gene in vanB cluster	glycopeptide antibiotic	antibiotic target alteration	vanY; glycopeptide resistance gene cluster
bin-82	NODE_2891_length_15719_cov_4.271742_15	d__Bacteria;p__Proteobacteria;c__Gammaproteobacteria;o__UBA6522;f__UBA6522;g__ZC4RG20;s__	Strict	GRD23-1	carbapenem	antibiotic inactivation	GRD23 beta-lactamase
bin-82	NODE_4002_length_13184_cov_4.475837_9	d__Bacteria;p__Proteobacteria;c__Gammaproteobacteria;o__UBA6522;f__UBA6522;g__ZC4RG20;s__	Strict	tet(31)	tetracycline antibiotic	antibiotic efflux	major facilitator superfamily (MFS) antibiotic efflux pump
bin-82	NODE_3426_length_14362_cov_4.082051_13	d__Bacteria;p__Proteobacteria;c__Gammaproteobacteria;o__UBA6522;f__UBA6522;g__ZC4RG20;s__	Strict	vanY gene in vanA cluster	glycopeptide antibiotic	antibiotic target alteration	vanY; glycopeptide resistance gene cluster
bin-82	NODE_2074_length_18447_cov_4.16976_20	d__Bacteria;p__Proteobacteria;c__Gammaproteobacteria;o__UBA6522;f__UBA6522;g__ZC4RG20;s__	Strict	SMB-1	carbapenem; cephalosporin; penam	antibiotic inactivation	SMB beta-lactamase
bin-82	NODE_885_length_27288_cov_4.34325_16	d__Bacteria;p__Proteobacteria;c__Gammaproteobacteria;o__UBA6522;f__UBA6522;g__ZC4RG20;s__	Strict	adeB	glycylcycline; tetracycline antibiotic	antibiotic efflux	resistance-nodulation-cell division (RND) antibiotic efflux pump
bin-82	NODE_141_length_61327_cov_4.539183_6	d__Bacteria;p__Proteobacteria;c__Gammaproteobacteria;o__UBA6522;f__UBA6522;g__ZC4RG20;s__	Strict	Rm3	carbapenem; cephalosporin; penam	antibiotic inactivation	Rm3 family beta-lactamase
bin-79	NODE_2584_length_16641_cov_2.522163_3	d__Bacteria;p__Gemmatimonadota;c__Gemmatimonadetes;o__Longimicrobiales;f__RSA9;g__;s__	Strict	vanT gene in vanG cluster	glycopeptide antibiotic	antibiotic target alteration	glycopeptide resistance gene cluster; vanT
bin-78	NODE_1881_length_19328_cov_1.495599_9	d__Bacteria;p__Proteobacteria;c__Gammaproteobacteria;o__;f__;g__;s__	Strict	adeF	fluoroquinolone antibiotic; tetracycline antibiotic	antibiotic efflux	resistance-nodulation-cell division (RND) antibiotic efflux pump
bin-78	NODE_4380_length_12607_cov_1.494311_4	d__Bacteria;p__Proteobacteria;c__Gammaproteobacteria;o__;f__;g__;s__	Strict	vanX gene in vanP cluster	glycopeptide antibiotic	antibiotic target alteration	vanX; glycopeptide resistance gene cluster
bin-78	NODE_3674_length_13844_cov_1.432966_1	d__Bacteria;p__Proteobacteria;c__Gammaproteobacteria;o__;f__;g__;s__	Strict	adeF	fluoroquinolone antibiotic; tetracycline antibiotic	antibiotic efflux	resistance-nodulation-cell division (RND) antibiotic efflux pump
bin-78	NODE_3028_length_15356_cov_1.435025_8	d__Bacteria;p__Proteobacteria;c__Gammaproteobacteria;o__;f__;g__;s__	Strict	Mycobacterium tuberculosis inhA mutations conferring resistance to isoniazid	isoniazid-like antibiotic	antibiotic target alteration	isoniazid resistant inhA
bin-78	NODE_4196_length_12892_cov_1.425225_3	d__Bacteria;p__Proteobacteria;c__Gammaproteobacteria;o__;f__;g__;s__	Strict	ACT-51	carbapenem; cephalosporin; cephamycin; penam	antibiotic inactivation	ACT beta-lactamase
bin-78	NODE_2486_length_16933_cov_1.576163_6	d__Bacteria;p__Proteobacteria;c__Gammaproteobacteria;o__;f__;g__;s__	Strict	amrB	aminoglycoside antibiotic	antibiotic efflux	resistance-nodulation-cell division (RND) antibiotic efflux pump
bin-78	NODE_1995_length_18816_cov_1.65354_4	d__Bacteria;p__Proteobacteria;c__Gammaproteobacteria;o__;f__;g__;s__	Strict	tet(X6)	tetracycline antibiotic	antibiotic inactivation	tetracycline inactivation enzyme
bin-78	NODE_1881_length_19328_cov_1.495599_7	d__Bacteria;p__Proteobacteria;c__Gammaproteobacteria;o__;f__;g__;s__	Strict	MexL	macrolide antibiotic; tetracycline antibiotic; disinfecting agents and antiseptics	antibiotic efflux	resistance-nodulation-cell division (RND) antibiotic efflux pump
bin-78	NODE_1815_length_19668_cov_1.315439_12	d__Bacteria;p__Proteobacteria;c__Gammaproteobacteria;o__;f__;g__;s__	Strict	iri	rifamycin antibiotic	antibiotic inactivation	rifampin monooxygenase
bin-78	NODE_1239_length_23535_cov_1.519053_15	d__Bacteria;p__Proteobacteria;c__Gammaproteobacteria;o__;f__;g__;s__	Strict	MexI	fluoroquinolone antibiotic; tetracycline antibiotic; disinfecting agents and antiseptics	antibiotic efflux	resistance-nodulation-cell division (RND) antibiotic efflux pump
bin-78	NODE_1126_length_24575_cov_1.472145_6	d__Bacteria;p__Proteobacteria;c__Gammaproteobacteria;o__;f__;g__;s__	Strict	PDC-331	monobactam; carbapenem; cephalosporin	antibiotic inactivation	PDC beta-lactamase
bin-78	NODE_1090_length_25008_cov_1.490455_17	d__Bacteria;p__Proteobacteria;c__Gammaproteobacteria;o__;f__;g__;s__	Strict	LRA-10	cephalosporin; penam	antibiotic inactivation	class C LRA beta-lactamase
bin-78	NODE_1026_length_25664_cov_1.396523_14	d__Bacteria;p__Proteobacteria;c__Gammaproteobacteria;o__;f__;g__;s__	Strict	MCR-1.6	peptide antibiotic	antibiotic target alteration	MCR phosphoethanolamine transferase
bin-78	NODE_931_length_26697_cov_1.607038_3	d__Bacteria;p__Proteobacteria;c__Gammaproteobacteria;o__;f__;g__;s__	Strict	TriB	disinfecting agents and antiseptics	antibiotic efflux	resistance-nodulation-cell division (RND) antibiotic efflux pump
bin-78	NODE_501_length_35502_cov_1.492014_25	d__Bacteria;p__Proteobacteria;c__Gammaproteobacteria;o__;f__;g__;s__	Strict	salD	lincosamide antibiotic; streptogramin antibiotic; streptogramin A antibiotic; pleuromutilin antibiotic	antibiotic target protection	sal-type ABC-F protein
bin-78	NODE_213_length_51619_cov_1.543016_8	d__Bacteria;p__Proteobacteria;c__Gammaproteobacteria;o__;f__;g__;s__	Strict	vanE	glycopeptide antibiotic	antibiotic target alteration	glycopeptide resistance gene cluster; Van ligase
bin-77	NODE_103_length_68878_cov_1.962284_33	d__Bacteria;p__Verrucomicrobiota;c__Verrucomicrobiae;o__Opitutales;f__Opitutaceae;g__Opitutus;s__	Strict	adeF	fluoroquinolone antibiotic; tetracycline antibiotic	antibiotic efflux	resistance-nodulation-cell division (RND) antibiotic efflux pump
bin-77	NODE_2995_length_15430_cov_2.042018_10	d__Bacteria;p__Verrucomicrobiota;c__Verrucomicrobiae;o__Opitutales;f__Opitutaceae;g__Opitutus;s__	Strict	OCH-3	monobactam; cephalosporin; cephamycin; penam; penem	antibiotic inactivation	OCH beta-lactamase
bin-77	NODE_1688_length_20403_cov_2.025843_2	d__Bacteria;p__Verrucomicrobiota;c__Verrucomicrobiae;o__Opitutales;f__Opitutaceae;g__Opitutus;s__	Strict	MuxA	macrolide antibiotic; monobactam; tetracycline antibiotic; aminocoumarin antibiotic	antibiotic efflux	resistance-nodulation-cell division (RND) antibiotic efflux pump
bin-77	NODE_1292_length_23100_cov_1.965307_2	d__Bacteria;p__Verrucomicrobiota;c__Verrucomicrobiae;o__Opitutales;f__Opitutaceae;g__Opitutus;s__	Strict	tetB(58)	tetracycline antibiotic	antibiotic efflux	major facilitator superfamily (MFS) antibiotic efflux pump
bin-77	NODE_1154_length_24329_cov_2.068424_5	d__Bacteria;p__Verrucomicrobiota;c__Verrucomicrobiae;o__Opitutales;f__Opitutaceae;g__Opitutus;s__	Strict	cmeB	macrolide antibiotic; fluoroquinolone antibiotic; cephalosporin; fusidane antibiotic	antibiotic efflux	resistance-nodulation-cell division (RND) antibiotic efflux pump
bin-77	NODE_966_length_26302_cov_1.938032_25	d__Bacteria;p__Verrucomicrobiota;c__Verrucomicrobiae;o__Opitutales;f__Opitutaceae;g__Opitutus;s__	Strict	FosA7.5	phosphonic acid antibiotic	antibiotic inactivation	fosfomycin thiol transferase
bin-77	NODE_681_length_30704_cov_1.855676_4	d__Bacteria;p__Verrucomicrobiota;c__Verrucomicrobiae;o__Opitutales;f__Opitutaceae;g__Opitutus;s__	Strict	efrB	macrolide antibiotic; fluoroquinolone antibiotic; rifamycin antibiotic	antibiotic efflux	ATP-binding cassette (ABC) antibiotic efflux pump
bin-77	NODE_486_length_35942_cov_1.687617_33	d__Bacteria;p__Verrucomicrobiota;c__Verrucomicrobiae;o__Opitutales;f__Opitutaceae;g__Opitutus;s__	Strict	CSA-1	cephalosporin	antibiotic inactivation	CSA beta-lactamase
bin-77	NODE_103_length_68878_cov_1.962284_20	d__Bacteria;p__Verrucomicrobiota;c__Verrucomicrobiae;o__Opitutales;f__Opitutaceae;g__Opitutus;s__	Strict	vanR gene in vanC cluster	glycopeptide antibiotic	antibiotic target alteration	glycopeptide resistance gene cluster; vanR
bin-77	NODE_3343_length_14585_cov_2.169664_7	d__Bacteria;p__Verrucomicrobiota;c__Verrucomicrobiae;o__Opitutales;f__Opitutaceae;g__Opitutus;s__	Strict	lsaC	lincosamide antibiotic; streptogramin antibiotic; pleuromutilin antibiotic	antibiotic target protection	lsa-type ABC-F protein
bin-74	NODE_537_length_34262_cov_2.104702_20	d__Bacteria;p__Bacteroidota;c__Bacteroidia;o__Chitinophagales;f__Chitinophagaceae;g__Flavipsychrobacter;s__	Strict	adeF	fluoroquinolone antibiotic; tetracycline antibiotic	antibiotic efflux	resistance-nodulation-cell division (RND) antibiotic efflux pump
bin-74	NODE_10726_length_7283_cov_2.505729_5	d__Bacteria;p__Bacteroidota;c__Bacteroidia;o__Chitinophagales;f__Chitinophagaceae;g__Flavipsychrobacter;s__	Strict	vanT gene in vanG cluster	glycopeptide antibiotic	antibiotic target alteration	glycopeptide resistance gene cluster; vanT
bin-73	NODE_11880_length_6804_cov_8.299835_4	d__Bacteria;p__Bacteroidota;c__Bacteroidia;o__Chitinophagales;f__Chitinophagaceae;g__;s__	Strict	adeF	fluoroquinolone antibiotic; tetracycline antibiotic	antibiotic efflux	resistance-nodulation-cell division (RND) antibiotic efflux pump
bin-72	NODE_36699_length_2965_cov_1.318887_1	d__Bacteria;p__Bacteroidota;c__Bacteroidia;o__Chitinophagales;f__Chitinophagaceae;g__Ferruginibacter;s__	Strict	TER-2	carbapenem; cephalosporin	antibiotic inactivation	TER beta-lactamase
bin-69	NODE_29_length_96224_cov_2.594951_81	d__Bacteria;p__Proteobacteria;c__Gammaproteobacteria;o__Pseudomonadales;f__Cellvibrionaceae;g__Cellvibrio;s__	Strict	adeF	fluoroquinolone antibiotic; tetracycline antibiotic	antibiotic efflux	resistance-nodulation-cell division (RND) antibiotic efflux pump
bin-69	NODE_8_length_141167_cov_2.632019_77	d__Bacteria;p__Proteobacteria;c__Gammaproteobacteria;o__Pseudomonadales;f__Cellvibrionaceae;g__Cellvibrio;s__	Strict	Listeria monocytogenes mprF	peptide antibiotic	antibiotic target alteration	defensin resistant mprF
bin-69	NODE_23_length_102555_cov_2.709728_19	d__Bacteria;p__Proteobacteria;c__Gammaproteobacteria;o__Pseudomonadales;f__Cellvibrionaceae;g__Cellvibrio;s__	Strict	mefF	macrolide antibiotic	antibiotic efflux	major facilitator superfamily (MFS) antibiotic efflux pump
bin-69	NODE_1_length_260655_cov_2.958695_22	d__Bacteria;p__Proteobacteria;c__Gammaproteobacteria;o__Pseudomonadales;f__Cellvibrionaceae;g__Cellvibrio;s__	Strict	salD	lincosamide antibiotic; streptogramin antibiotic; streptogramin A antibiotic; pleuromutilin antibiotic	antibiotic target protection	sal-type ABC-F protein
bin-68	NODE_875_length_27507_cov_2.541819_5	d__Bacteria;p__Bacteroidota;c__Bacteroidia;o__Flavobacteriales;f__PHOS-HE28;g__PHOS-HE28;s__	Strict	Rhodococcus fascians cmr	phenicol antibiotic	antibiotic efflux	major facilitator superfamily (MFS) antibiotic efflux pump
bin-66	NODE_27349_length_2493_cov_2.625106_2	d__Bacteria;p__Bacteroidota;c__Bacteroidia;o__Chitinophagales;f__Chitinophagaceae;g__Arachidicoccus;s__	Strict	tet(Q)	tetracycline antibiotic	antibiotic target protection	tetracycline-resistant ribosomal protection protein
bin-66	NODE_78_length_43956_cov_2.157133_6	d__Bacteria;p__Bacteroidota;c__Bacteroidia;o__Chitinophagales;f__Chitinophagaceae;g__Arachidicoccus;s__	Strict	AAC(6')-IIc	aminoglycoside antibiotic	antibiotic inactivation	AAC(6')
bin-63	NODE_413_length_19832_cov_2.158741_7	d__Bacteria;p__Acidobacteriota;c__Acidobacteriae;o__Acidobacteriales;f__Acidobacteriaceae;g__Acidobacterium_A;s__Acidobacterium_A ailaaui	Strict	vanG	glycopeptide antibiotic	antibiotic target alteration	glycopeptide resistance gene cluster; Van ligase
bin-61	NODE_1300_length_12590_cov_8.641338_11	d__Bacteria;p__Proteobacteria;c__Gammaproteobacteria;o__Xanthomonadales;f__Xanthomonadaceae;g__Pseudoxanthomonas;s__Pseudoxanthomonas taiwanensis	Strict	vanY gene in vanM cluster	glycopeptide antibiotic	antibiotic target alteration	vanY; glycopeptide resistance gene cluster
bin-61	NODE_150_length_42694_cov_9.81878_20	d__Bacteria;p__Proteobacteria;c__Gammaproteobacteria;o__Xanthomonadales;f__Xanthomonadaceae;g__Pseudoxanthomonas;s__Pseudoxanthomonas taiwanensis	Strict	Erm(39)	macrolide antibiotic; lincosamide antibiotic; streptogramin antibiotic; streptogramin A antibiotic; streptogramin B antibiotic	antibiotic target alteration	Erm 23S ribosomal RNA methyltransferase
bin-61	NODE_150_length_42694_cov_9.81878_21	d__Bacteria;p__Proteobacteria;c__Gammaproteobacteria;o__Xanthomonadales;f__Xanthomonadaceae;g__Pseudoxanthomonas;s__Pseudoxanthomonas taiwanensis	Strict	rphA	rifamycin antibiotic	antibiotic inactivation	rifampin phosphotransferase
bin-61	NODE_150_length_42694_cov_9.81878_23	d__Bacteria;p__Proteobacteria;c__Gammaproteobacteria;o__Xanthomonadales;f__Xanthomonadaceae;g__Pseudoxanthomonas;s__Pseudoxanthomonas taiwanensis	Strict	tet(57)	tetracycline antibiotic	antibiotic target protection	tetracycline-resistant ribosomal protection protein
bin-61	NODE_150_length_42694_cov_9.81878_24	d__Bacteria;p__Proteobacteria;c__Gammaproteobacteria;o__Xanthomonadales;f__Xanthomonadaceae;g__Pseudoxanthomonas;s__Pseudoxanthomonas taiwanensis	Strict	tet(C)	tetracycline antibiotic	antibiotic efflux	major facilitator superfamily (MFS) antibiotic efflux pump
bin-61	NODE_150_length_42694_cov_9.81878_39	d__Bacteria;p__Proteobacteria;c__Gammaproteobacteria;o__Xanthomonadales;f__Xanthomonadaceae;g__Pseudoxanthomonas;s__Pseudoxanthomonas taiwanensis	Strict	OXA-779	carbapenem; cephalosporin; penam	antibiotic inactivation	OXA beta-lactamase
bin-61	NODE_150_length_42694_cov_9.81878_40	d__Bacteria;p__Proteobacteria;c__Gammaproteobacteria;o__Xanthomonadales;f__Xanthomonadaceae;g__Pseudoxanthomonas;s__Pseudoxanthomonas taiwanensis	Strict	vanT gene in vanN cluster	glycopeptide antibiotic	antibiotic target alteration	glycopeptide resistance gene cluster; vanT
bin-61	NODE_150_length_42694_cov_9.81878_41	d__Bacteria;p__Proteobacteria;c__Gammaproteobacteria;o__Xanthomonadales;f__Xanthomonadaceae;g__Pseudoxanthomonas;s__Pseudoxanthomonas taiwanensis	Strict	Agrobacterium fabrum chloramphenicol acetyltransferase	phenicol antibiotic	antibiotic inactivation	chloramphenicol acetyltransferase (CAT)
bin-61	NODE_179_length_38115_cov_10.679899_11	d__Bacteria;p__Proteobacteria;c__Gammaproteobacteria;o__Xanthomonadales;f__Xanthomonadaceae;g__Pseudoxanthomonas;s__Pseudoxanthomonas taiwanensis	Strict	Pseudomonas aeruginosa emrE	aminoglycoside antibiotic	antibiotic efflux	small multidrug resistance (SMR) antibiotic efflux pump
bin-61	NODE_179_length_38115_cov_10.679899_12	d__Bacteria;p__Proteobacteria;c__Gammaproteobacteria;o__Xanthomonadales;f__Xanthomonadaceae;g__Pseudoxanthomonas;s__Pseudoxanthomonas taiwanensis	Strict	vanC	glycopeptide antibiotic	antibiotic target alteration	glycopeptide resistance gene cluster; Van ligase
bin-61	NODE_497_length_21134_cov_9.329176_3	d__Bacteria;p__Proteobacteria;c__Gammaproteobacteria;o__Xanthomonadales;f__Xanthomonadaceae;g__Pseudoxanthomonas;s__Pseudoxanthomonas taiwanensis	Strict	mdtF	macrolide antibiotic; fluoroquinolone antibiotic; penam	antibiotic efflux	resistance-nodulation-cell division (RND) antibiotic efflux pump
bin-61	NODE_179_length_38115_cov_10.679899_13	d__Bacteria;p__Proteobacteria;c__Gammaproteobacteria;o__Xanthomonadales;f__Xanthomonadaceae;g__Pseudoxanthomonas;s__Pseudoxanthomonas taiwanensis	Strict	MUS-1	carbapenem	antibiotic inactivation	MUS beta-lactamase
bin-61	NODE_179_length_38115_cov_10.679899_14	d__Bacteria;p__Proteobacteria;c__Gammaproteobacteria;o__Xanthomonadales;f__Xanthomonadaceae;g__Pseudoxanthomonas;s__Pseudoxanthomonas taiwanensis	Strict	NDM-18	carbapenem; cephalosporin; cephamycin; penam	antibiotic inactivation	NDM beta-lactamase
bin-61	NODE_179_length_38115_cov_10.679899_15	d__Bacteria;p__Proteobacteria;c__Gammaproteobacteria;o__Xanthomonadales;f__Xanthomonadaceae;g__Pseudoxanthomonas;s__Pseudoxanthomonas taiwanensis	Strict	mdtO	nucleoside antibiotic; disinfecting agents and antiseptics	antibiotic efflux	major facilitator superfamily (MFS) antibiotic efflux pump
bin-61	NODE_179_length_38115_cov_10.679899_16	d__Bacteria;p__Proteobacteria;c__Gammaproteobacteria;o__Xanthomonadales;f__Xanthomonadaceae;g__Pseudoxanthomonas;s__Pseudoxanthomonas taiwanensis	Strict	SIM-2	carbapenem; cephalosporin; penam	antibiotic inactivation	SIM beta-lactamase
bin-60	NODE_5967_length_5969_cov_1.932044_1	d__Bacteria;p__Bacteroidota;c__Bacteroidia;o__Bacteroidales;f__UBA932;g__DMER64;s__DMER64 sp001512865	Strict	vanY gene in vanM cluster	glycopeptide antibiotic	antibiotic target alteration	vanY; glycopeptide resistance gene cluster
bin-59	NODE_228_length_32996_cov_2.529374_11	d__Bacteria;p__Acidobacteriota;c__Acidobacteriae;o__Acidobacteriales;f__Acidobacteriaceae;g__Edaphobacter;s__	Strict	adeF	fluoroquinolone antibiotic; tetracycline antibiotic	antibiotic efflux	resistance-nodulation-cell division (RND) antibiotic efflux pump
bin-59	NODE_78_length_59335_cov_2.597842_33	d__Bacteria;p__Acidobacteriota;c__Acidobacteriae;o__Acidobacteriales;f__Acidobacteriaceae;g__Edaphobacter;s__	Strict	evgS	macrolide antibiotic; fluoroquinolone antibiotic; penam; tetracycline antibiotic	antibiotic efflux	major facilitator superfamily (MFS) antibiotic efflux pump; resistance-nodulation-cell division (RND) antibiotic efflux pump
bin-59	NODE_78_length_59335_cov_2.597842_35	d__Bacteria;p__Acidobacteriota;c__Acidobacteriae;o__Acidobacteriales;f__Acidobacteriaceae;g__Edaphobacter;s__	Strict	AAC(6')-Ia	aminoglycoside antibiotic	antibiotic inactivation	AAC(6')
bin-59	NODE_78_length_59335_cov_2.597842_36	d__Bacteria;p__Acidobacteriota;c__Acidobacteriae;o__Acidobacteriales;f__Acidobacteriaceae;g__Edaphobacter;s__	Strict	clbC	lincosamide antibiotic; streptogramin antibiotic; streptogramin A antibiotic; oxazolidinone antibiotic; phenicol antibiotic; pleuromutilin antibiotic	antibiotic target alteration	Cfr 23S ribosomal RNA methyltransferase
bin-58	NODE_643_length_18493_cov_1.715017_12	d__Bacteria;p__Acidobacteriota;c__Acidobacteriae;o__Acidobacteriales;f__Acidobacteriaceae;g__Acidobacterium_A;s__	Strict	adeF	fluoroquinolone antibiotic; tetracycline antibiotic	antibiotic efflux	resistance-nodulation-cell division (RND) antibiotic efflux pump
bin-58	NODE_1443_length_11994_cov_1.772647_9	d__Bacteria;p__Acidobacteriota;c__Acidobacteriae;o__Acidobacteriales;f__Acidobacteriaceae;g__Acidobacterium_A;s__	Strict	vanT gene in vanG cluster	glycopeptide antibiotic	antibiotic target alteration	glycopeptide resistance gene cluster; vanT
bin-57	NODE_18_length_110374_cov_16.714214_1	d__Bacteria;p__Proteobacteria;c__Gammaproteobacteria;o__Burkholderiales;f__Rhodocyclaceae;g__Thauera;s__Thauera phenolivorans	Strict	LptD	carbapenem; peptide antibiotic; aminocoumarin antibiotic; rifamycin antibiotic	antibiotic efflux	ATP-binding cassette (ABC) antibiotic efflux pump
bin-54	NODE_12181_length_4203_cov_1.713199_3	d__Bacteria;p__Bacteroidota;c__Bacteroidia;o__Bacteroidales;f__Dysgonomonadaceae;g__Proteiniphilum;s__Proteiniphilum sp012837345	Strict	vanT gene in vanG cluster	glycopeptide antibiotic	antibiotic target alteration	glycopeptide resistance gene cluster; vanT
bin-53	NODE_516_length_20708_cov_21.127982_9	d__Bacteria;p__Proteobacteria;c__Gammaproteobacteria;o__Xanthomonadales;f__Xanthomonadaceae;g__Luteimonas;s__Luteimonas wenzhouensis	Strict	facT	elfamycin antibiotic	antibiotic efflux	major facilitator superfamily (MFS) antibiotic efflux pump
bin-53	NODE_856_length_15761_cov_18.237175_4	d__Bacteria;p__Proteobacteria;c__Gammaproteobacteria;o__Xanthomonadales;f__Xanthomonadaceae;g__Luteimonas;s__Luteimonas wenzhouensis	Strict	vanT gene in vanG cluster	glycopeptide antibiotic	antibiotic target alteration	glycopeptide resistance gene cluster; vanT
bin-53	NODE_56_length_74255_cov_20.133242_1	d__Bacteria;p__Proteobacteria;c__Gammaproteobacteria;o__Xanthomonadales;f__Xanthomonadaceae;g__Luteimonas;s__Luteimonas wenzhouensis	Strict	smeS	aminoglycoside antibiotic; cephalosporin; cephamycin; penam	antibiotic efflux	resistance-nodulation-cell division (RND) antibiotic efflux pump
bin-53	NODE_56_length_74255_cov_20.133242_2	d__Bacteria;p__Proteobacteria;c__Gammaproteobacteria;o__Xanthomonadales;f__Xanthomonadaceae;g__Luteimonas;s__Luteimonas wenzhouensis	Strict	msbA	nitroimidazole antibiotic	antibiotic efflux	ATP-binding cassette (ABC) antibiotic efflux pump
bin-53	NODE_56_length_74255_cov_20.133242_8	d__Bacteria;p__Proteobacteria;c__Gammaproteobacteria;o__Xanthomonadales;f__Xanthomonadaceae;g__Luteimonas;s__Luteimonas wenzhouensis	Strict	MCR-4.1	peptide antibiotic	antibiotic target alteration	MCR phosphoethanolamine transferase
bin-53	NODE_56_length_74255_cov_20.133242_9	d__Bacteria;p__Proteobacteria;c__Gammaproteobacteria;o__Xanthomonadales;f__Xanthomonadaceae;g__Luteimonas;s__Luteimonas wenzhouensis	Strict	AAC(6')-Ib7	aminoglycoside antibiotic	antibiotic inactivation	AAC(6')
bin-53	NODE_56_length_74255_cov_20.133242_10	d__Bacteria;p__Proteobacteria;c__Gammaproteobacteria;o__Xanthomonadales;f__Xanthomonadaceae;g__Luteimonas;s__Luteimonas wenzhouensis	Strict	APH(3')-IIc	aminoglycoside antibiotic	antibiotic inactivation	APH(3')
bin-53	NODE_69_length_67219_cov_26.719177_4	d__Bacteria;p__Proteobacteria;c__Gammaproteobacteria;o__Xanthomonadales;f__Xanthomonadaceae;g__Luteimonas;s__Luteimonas wenzhouensis	Strict	arnA	macrolide antibiotic; peptide antibiotic	antibiotic target alteration; antibiotic efflux; resistance by absence	ATP-binding cassette (ABC) antibiotic efflux pump; pmr phosphoethanolamine transferase
bin-53	NODE_69_length_67219_cov_26.719177_5	d__Bacteria;p__Proteobacteria;c__Gammaproteobacteria;o__Xanthomonadales;f__Xanthomonadaceae;g__Luteimonas;s__Luteimonas wenzhouensis	Strict	Chlamydia trachomatis intrinsic murA conferring resistance to fosfomycin	phosphonic acid antibiotic	antibiotic target alteration	antibiotic-resistant murA transferase
bin-53	NODE_69_length_67219_cov_26.719177_6	d__Bacteria;p__Proteobacteria;c__Gammaproteobacteria;o__Xanthomonadales;f__Xanthomonadaceae;g__Luteimonas;s__Luteimonas wenzhouensis	Strict	vanS gene in vanC cluster	glycopeptide antibiotic	antibiotic target alteration	vanS; glycopeptide resistance gene cluster
bin-53	NODE_71_length_66519_cov_23.213234_5	d__Bacteria;p__Proteobacteria;c__Gammaproteobacteria;o__Xanthomonadales;f__Xanthomonadaceae;g__Luteimonas;s__Luteimonas wenzhouensis	Strict	APH(3')-Ia	aminoglycoside antibiotic	antibiotic inactivation	APH(3')
bin-53	NODE_71_length_66519_cov_23.213234_7	d__Bacteria;p__Proteobacteria;c__Gammaproteobacteria;o__Xanthomonadales;f__Xanthomonadaceae;g__Luteimonas;s__Luteimonas wenzhouensis	Strict	patB	fluoroquinolone antibiotic	antibiotic efflux	ATP-binding cassette (ABC) antibiotic efflux pump
bin-53	NODE_71_length_66519_cov_23.213234_8	d__Bacteria;p__Proteobacteria;c__Gammaproteobacteria;o__Xanthomonadales;f__Xanthomonadaceae;g__Luteimonas;s__Luteimonas wenzhouensis	Strict	mdtB	aminocoumarin antibiotic	antibiotic efflux	resistance-nodulation-cell division (RND) antibiotic efflux pump
bin-53	NODE_71_length_66519_cov_23.213234_9	d__Bacteria;p__Proteobacteria;c__Gammaproteobacteria;o__Xanthomonadales;f__Xanthomonadaceae;g__Luteimonas;s__Luteimonas wenzhouensis	Strict	msrE	macrolide antibiotic; streptogramin antibiotic	antibiotic target protection	msr-type ABC-F protein
bin-53	NODE_71_length_66519_cov_23.213234_10	d__Bacteria;p__Proteobacteria;c__Gammaproteobacteria;o__Xanthomonadales;f__Xanthomonadaceae;g__Luteimonas;s__Luteimonas wenzhouensis	Strict	MexI	fluoroquinolone antibiotic; tetracycline antibiotic; disinfecting agents and antiseptics	antibiotic efflux	resistance-nodulation-cell division (RND) antibiotic efflux pump
bin-53	NODE_71_length_66519_cov_23.213234_11	d__Bacteria;p__Proteobacteria;c__Gammaproteobacteria;o__Xanthomonadales;f__Xanthomonadaceae;g__Luteimonas;s__Luteimonas wenzhouensis	Strict	rsmA	fluoroquinolone antibiotic; diaminopyrimidine antibiotic; phenicol antibiotic	antibiotic efflux	resistance-nodulation-cell division (RND) antibiotic efflux pump
bin-53	NODE_71_length_66519_cov_23.213234_14	d__Bacteria;p__Proteobacteria;c__Gammaproteobacteria;o__Xanthomonadales;f__Xanthomonadaceae;g__Luteimonas;s__Luteimonas wenzhouensis	Strict	aadA6/aadA10	aminoglycoside antibiotic	antibiotic inactivation	ANT(3'')
bin-53	NODE_71_length_66519_cov_23.213234_15	d__Bacteria;p__Proteobacteria;c__Gammaproteobacteria;o__Xanthomonadales;f__Xanthomonadaceae;g__Luteimonas;s__Luteimonas wenzhouensis	Strict	mphO	macrolide antibiotic	antibiotic inactivation	macrolide phosphotransferase (MPH)
bin-53	NODE_71_length_66519_cov_23.213234_16	d__Bacteria;p__Proteobacteria;c__Gammaproteobacteria;o__Xanthomonadales;f__Xanthomonadaceae;g__Luteimonas;s__Luteimonas wenzhouensis	Strict	TLA-3	fluoroquinolone antibiotic; monobactam; cephalosporin	antibiotic inactivation	TLA beta-lactamase
bin-52	NODE_4228_length_6484_cov_1.763568_3	d__Bacteria;p__Bacteroidota;c__Bacteroidia;o__Flavobacteriales;f__Flavobacteriaceae;g__Flavobacterium;s__Flavobacterium sp018384465	Strict	adeF	fluoroquinolone antibiotic; tetracycline antibiotic	antibiotic efflux	resistance-nodulation-cell division (RND) antibiotic efflux pump
bin-52	NODE_5838_length_5607_cov_2.106387_2	d__Bacteria;p__Bacteroidota;c__Bacteroidia;o__Flavobacteriales;f__Flavobacteriaceae;g__Flavobacterium;s__Flavobacterium sp018384465	Strict	qacG	disinfecting agents and antiseptics	antibiotic efflux	small multidrug resistance (SMR) antibiotic efflux pump
bin-51	NODE_2_length_366251_cov_5.148668_352	d__Bacteria;p__Bacteroidota;c__Bacteroidia;o__Chitinophagales;f__Chitinophagaceae;g__Ferruginibacter;s__	Strict	adeF	fluoroquinolone antibiotic; tetracycline antibiotic	antibiotic efflux	resistance-nodulation-cell division (RND) antibiotic efflux pump
bin-50	NODE_33_length_120144_cov_3.077514_71	d__Bacteria;p__Proteobacteria;c__Gammaproteobacteria;o__Xanthomonadales;f__Rhodanobacteraceae;g__Dyella_B;s__	Strict	mtrE	macrolide antibiotic; penam	antibiotic efflux	resistance-nodulation-cell division (RND) antibiotic efflux pump
bin-50	NODE_68_length_77753_cov_2.809909_5	d__Bacteria;p__Proteobacteria;c__Gammaproteobacteria;o__Xanthomonadales;f__Rhodanobacteraceae;g__Dyella_B;s__	Strict	adeF	fluoroquinolone antibiotic; tetracycline antibiotic	antibiotic efflux	resistance-nodulation-cell division (RND) antibiotic efflux pump
bin-50	NODE_19_length_159643_cov_3.169845_49	d__Bacteria;p__Proteobacteria;c__Gammaproteobacteria;o__Xanthomonadales;f__Rhodanobacteraceae;g__Dyella_B;s__	Strict	BahA	peptide antibiotic	antibiotic inactivation	Bah amidohydrolase
bin-50	NODE_77_length_73358_cov_2.918846_36	d__Bacteria;p__Proteobacteria;c__Gammaproteobacteria;o__Xanthomonadales;f__Rhodanobacteraceae;g__Dyella_B;s__	Strict	LptD	carbapenem; peptide antibiotic; aminocoumarin antibiotic; rifamycin antibiotic	antibiotic efflux	ATP-binding cassette (ABC) antibiotic efflux pump
bin-50	NODE_18_length_176726_cov_3.215834_45	d__Bacteria;p__Proteobacteria;c__Gammaproteobacteria;o__Xanthomonadales;f__Rhodanobacteraceae;g__Dyella_B;s__	Strict	ADC-253	cephalosporin	antibiotic inactivation	ADC beta-lactamases pending classification for carbapenemase activity
bin-50	NODE_16_length_196944_cov_3.002835_11	d__Bacteria;p__Proteobacteria;c__Gammaproteobacteria;o__Xanthomonadales;f__Rhodanobacteraceae;g__Dyella_B;s__	Strict	Bifidobacterium adolescentis rpoB mutants conferring resistance to rifampicin	rifamycin antibiotic	antibiotic target alteration; antibiotic target replacement	rifamycin-resistant beta-subunit of RNA polymerase (rpoB)
bin-5	NODE_836_length_18088_cov_10.403597_10	d__Bacteria;p__Proteobacteria;c__Gammaproteobacteria;o__Xanthomonadales;f__Xanthomonadaceae;g__Luteimonas;s__Luteimonas wenzhouensis	Strict	Pseudomonas aeruginosa soxR	fluoroquinolone antibiotic; cephalosporin; glycylcycline; penam; tetracycline antibiotic; rifamycin antibiotic; phenicol antibiotic; disinfecting agents and antiseptics	antibiotic target alteration; antibiotic efflux	ATP-binding cassette (ABC) antibiotic efflux pump; major facilitator superfamily (MFS) antibiotic efflux pump; resistance-nodulation-cell division (RND) antibiotic efflux pump
bin-5	NODE_3634_length_8693_cov_10.356409_2	d__Bacteria;p__Proteobacteria;c__Gammaproteobacteria;o__Xanthomonadales;f__Xanthomonadaceae;g__Luteimonas;s__Luteimonas wenzhouensis	Strict	facT	elfamycin antibiotic	antibiotic efflux	major facilitator superfamily (MFS) antibiotic efflux pump
bin-5	NODE_3935_length_8359_cov_10.018100_1	d__Bacteria;p__Proteobacteria;c__Gammaproteobacteria;o__Xanthomonadales;f__Xanthomonadaceae;g__Luteimonas;s__Luteimonas wenzhouensis	Strict	adeF	fluoroquinolone antibiotic; tetracycline antibiotic	antibiotic efflux	resistance-nodulation-cell division (RND) antibiotic efflux pump
bin-5	NODE_18983_length_3586_cov_6.815265_5	d__Bacteria;p__Proteobacteria;c__Gammaproteobacteria;o__Xanthomonadales;f__Xanthomonadaceae;g__Luteimonas;s__Luteimonas wenzhouensis	Strict	vanY gene in vanM cluster	glycopeptide antibiotic	antibiotic target alteration	vanY; glycopeptide resistance gene cluster
bin-5	NODE_226_length_34153_cov_10.834773_1	d__Bacteria;p__Proteobacteria;c__Gammaproteobacteria;o__Xanthomonadales;f__Xanthomonadaceae;g__Luteimonas;s__Luteimonas wenzhouensis	Strict	pgpB	peptide antibiotic	antibiotic target alteration	lipid A phosphatase
bin-5	NODE_414_length_24932_cov_10.089619_7	d__Bacteria;p__Proteobacteria;c__Gammaproteobacteria;o__Xanthomonadales;f__Xanthomonadaceae;g__Luteimonas;s__Luteimonas wenzhouensis	Strict	VIM-18	carbapenem; cephalosporin; cephamycin; penam; penem	antibiotic inactivation	VIM beta-lactamase
bin-5	NODE_645_length_20520_cov_10.84833_11	d__Bacteria;p__Proteobacteria;c__Gammaproteobacteria;o__Xanthomonadales;f__Xanthomonadaceae;g__Luteimonas;s__Luteimonas wenzhouensis	Strict	AAC(6')-Ir	aminoglycoside antibiotic	antibiotic inactivation	AAC(6')
bin-5	NODE_1135_length_15625_cov_9.589818_9	d__Bacteria;p__Proteobacteria;c__Gammaproteobacteria;o__Xanthomonadales;f__Xanthomonadaceae;g__Luteimonas;s__Luteimonas wenzhouensis	Strict	mexN	phenicol antibiotic	antibiotic efflux	resistance-nodulation-cell division (RND) antibiotic efflux pump
bin-5	NODE_1966_length_11802_cov_10.025182_14	d__Bacteria;p__Proteobacteria;c__Gammaproteobacteria;o__Xanthomonadales;f__Xanthomonadaceae;g__Luteimonas;s__Luteimonas wenzhouensis	Strict	mexM	phenicol antibiotic	antibiotic efflux	resistance-nodulation-cell division (RND) antibiotic efflux pump
bin-5	NODE_839_length_18058_cov_11.181083_6	d__Bacteria;p__Proteobacteria;c__Gammaproteobacteria;o__Xanthomonadales;f__Xanthomonadaceae;g__Luteimonas;s__Luteimonas wenzhouensis	Strict	tet(51)	tetracycline antibiotic	antibiotic inactivation	tetracycline inactivation enzyme
bin-5	NODE_1555_length_13311_cov_9.732327_12	d__Bacteria;p__Proteobacteria;c__Gammaproteobacteria;o__Xanthomonadales;f__Xanthomonadaceae;g__Luteimonas;s__Luteimonas wenzhouensis	Strict	dfrA18	diaminopyrimidine antibiotic	antibiotic target replacement	trimethoprim resistant dihydrofolate reductase dfr
bin-5	NODE_3292_length_9180_cov_10.200376_2	d__Bacteria;p__Proteobacteria;c__Gammaproteobacteria;o__Xanthomonadales;f__Xanthomonadaceae;g__Luteimonas;s__Luteimonas wenzhouensis	Strict	tsnR	peptide antibiotic	antibiotic target alteration	non-erm 23S ribosomal RNA methyltransferase (A1067)
bin-5	NODE_3801_length_8497_cov_10.063082_6	d__Bacteria;p__Proteobacteria;c__Gammaproteobacteria;o__Xanthomonadales;f__Xanthomonadaceae;g__Luteimonas;s__Luteimonas wenzhouensis	Strict	vanR gene in vanO cluster	glycopeptide antibiotic	antibiotic target alteration	glycopeptide resistance gene cluster; vanR
bin-5	NODE_3801_length_8497_cov_10.063082_7	d__Bacteria;p__Proteobacteria;c__Gammaproteobacteria;o__Xanthomonadales;f__Xanthomonadaceae;g__Luteimonas;s__Luteimonas wenzhouensis	Strict	DfrA38	diaminopyrimidine antibiotic	antibiotic target replacement	trimethoprim resistant dihydrofolate reductase dfr
bin-5	NODE_2582_length_10432_cov_7.031441_3	d__Bacteria;p__Proteobacteria;c__Gammaproteobacteria;o__Xanthomonadales;f__Xanthomonadaceae;g__Luteimonas;s__Luteimonas wenzhouensis	Strict	TxR	tetracycline antibiotic	antibiotic efflux	ATP-binding cassette (ABC) antibiotic efflux pump
bin-5	NODE_2148_length_11350_cov_9.684398_5	d__Bacteria;p__Proteobacteria;c__Gammaproteobacteria;o__Xanthomonadales;f__Xanthomonadaceae;g__Luteimonas;s__Luteimonas wenzhouensis	Strict	AxyY	macrolide antibiotic; fluoroquinolone antibiotic; aminoglycoside antibiotic; cephalosporin	antibiotic efflux	resistance-nodulation-cell division (RND) antibiotic efflux pump
bin-5	NODE_2148_length_11350_cov_9.684398_6	d__Bacteria;p__Proteobacteria;c__Gammaproteobacteria;o__Xanthomonadales;f__Xanthomonadaceae;g__Luteimonas;s__Luteimonas wenzhouensis	Strict	adeI	macrolide antibiotic; fluoroquinolone antibiotic; lincosamide antibiotic; carbapenem; cephalosporin; tetracycline antibiotic; rifamycin antibiotic; diaminopyrimidine antibiotic; phenicol antibiotic; penem	antibiotic efflux	resistance-nodulation-cell division (RND) antibiotic efflux pump
bin-5	NODE_4338_length_7949_cov_9.462542_3	d__Bacteria;p__Proteobacteria;c__Gammaproteobacteria;o__Xanthomonadales;f__Xanthomonadaceae;g__Luteimonas;s__Luteimonas wenzhouensis	Strict	lsaA	lincosamide antibiotic; streptogramin antibiotic; streptogramin A antibiotic; streptogramin B antibiotic; pleuromutilin antibiotic	antibiotic target protection	lsa-type ABC-F protein
bin-5	NODE_4590_length_7704_cov_9.540979_4	d__Bacteria;p__Proteobacteria;c__Gammaproteobacteria;o__Xanthomonadales;f__Xanthomonadaceae;g__Luteimonas;s__Luteimonas wenzhouensis	Strict	MdtK	fluoroquinolone antibiotic	antibiotic efflux	multidrug and toxic compound extrusion (MATE) transporter
bin-5	NODE_5182_length_7230_cov_6.86203_6	d__Bacteria;p__Proteobacteria;c__Gammaproteobacteria;o__Xanthomonadales;f__Xanthomonadaceae;g__Luteimonas;s__Luteimonas wenzhouensis	Strict	OXA-912	carbapenem; cephalosporin; penam	antibiotic inactivation	OXA beta-lactamase
bin-5	NODE_5985_length_6711_cov_9.20808_11	d__Bacteria;p__Proteobacteria;c__Gammaproteobacteria;o__Xanthomonadales;f__Xanthomonadaceae;g__Luteimonas;s__Luteimonas wenzhouensis	Strict	ErmX	macrolide antibiotic; lincosamide antibiotic; streptogramin antibiotic; streptogramin A antibiotic; streptogramin B antibiotic	antibiotic target alteration	Erm 23S ribosomal RNA methyltransferase
bin-5	NODE_7854_length_5808_cov_11.226897_3	d__Bacteria;p__Proteobacteria;c__Gammaproteobacteria;o__Xanthomonadales;f__Xanthomonadaceae;g__Luteimonas;s__Luteimonas wenzhouensis	Strict	MCR-8.1	peptide antibiotic	antibiotic target alteration	MCR phosphoethanolamine transferase
bin-49	NODE_2534_length_8272_cov_13.434254_4	d__Bacteria;p__Bacteroidota;c__Bacteroidia;o__Flavobacteriales;f__Flavobacteriaceae;g__Flavobacterium;s__	Strict	adeF	fluoroquinolone antibiotic; tetracycline antibiotic	antibiotic efflux	resistance-nodulation-cell division (RND) antibiotic efflux pump
bin-45	NODE_89_length_65394_cov_3.203717_4	d__Bacteria;p__Acidobacteriota;c__Acidobacteriae;o__Acidobacteriales;f__Acidobacteriaceae;g__Terracidiphilus;s__	Strict	adeF	fluoroquinolone antibiotic; tetracycline antibiotic	antibiotic efflux	resistance-nodulation-cell division (RND) antibiotic efflux pump
bin-43	NODE_5854_length_7288_cov_2.288926_8	d__Bacteria;p__Proteobacteria;c__Gammaproteobacteria;o__Enterobacterales;f__Vibrionaceae;g__Vibrio;s__Vibrio cincinnatiensis	Strict	CRP	macrolide antibiotic; fluoroquinolone antibiotic; penam	antibiotic efflux	resistance-nodulation-cell division (RND) antibiotic efflux pump
bin-43	NODE_168_length_40384_cov_2.226097_19	d__Bacteria;p__Proteobacteria;c__Gammaproteobacteria;o__Enterobacterales;f__Vibrionaceae;g__Vibrio;s__Vibrio cincinnatiensis	Strict	lnuC	lincosamide antibiotic	antibiotic inactivation	lincosamide nucleotidyltransferase (LNU)
bin-42	NODE_2_length_606214_cov_3.765704_321	d__Bacteria;p__Proteobacteria;c__Gammaproteobacteria;o__Xanthomonadales;f__Rhodanobacteraceae;g__Dyella_B;s__	Strict	mtrE	macrolide antibiotic; penam	antibiotic efflux	resistance-nodulation-cell division (RND) antibiotic efflux pump
bin-42	NODE_23_length_120911_cov_3.625985_122	d__Bacteria;p__Proteobacteria;c__Gammaproteobacteria;o__Xanthomonadales;f__Rhodanobacteraceae;g__Dyella_B;s__	Strict	rsmA	fluoroquinolone antibiotic; diaminopyrimidine antibiotic; phenicol antibiotic	antibiotic efflux	resistance-nodulation-cell division (RND) antibiotic efflux pump
bin-42	NODE_143_length_43547_cov_3.730009_11	d__Bacteria;p__Proteobacteria;c__Gammaproteobacteria;o__Xanthomonadales;f__Rhodanobacteraceae;g__Dyella_B;s__	Strict	FTU-1	penam	antibiotic inactivation	FTU beta-lactamase
bin-42	NODE_3_length_351655_cov_3.758127_292	d__Bacteria;p__Proteobacteria;c__Gammaproteobacteria;o__Xanthomonadales;f__Rhodanobacteraceae;g__Dyella_B;s__	Strict	PME-1	carbapenem	antibiotic inactivation	PME beta-lactamase
bin-42	NODE_3_length_351655_cov_3.758127_64	d__Bacteria;p__Proteobacteria;c__Gammaproteobacteria;o__Xanthomonadales;f__Rhodanobacteraceae;g__Dyella_B;s__	Strict	OXA-732	carbapenem; cephalosporin; penam	antibiotic inactivation	OXA beta-lactamase
bin-42	NODE_2_length_606214_cov_3.765704_28	d__Bacteria;p__Proteobacteria;c__Gammaproteobacteria;o__Xanthomonadales;f__Rhodanobacteraceae;g__Dyella_B;s__	Strict	Mycobacterium tuberculosis kasA mutant conferring resistance to isoniazid	isoniazid-like antibiotic	antibiotic target alteration	antibiotic resistant kasA
bin-39	NODE_25886_length_3090_cov_0.584205_5	d__Bacteria;p__Proteobacteria;c__Gammaproteobacteria;o__Pseudomonadales;f__Moraxellaceae;g__Acinetobacter;s__Acinetobacter indicus	Strict	qacG	disinfecting agents and antiseptics	antibiotic efflux	small multidrug resistance (SMR) antibiotic efflux pump
bin-38	NODE_3611_length_9378_cov_1.996757_5	d__Bacteria;p__Bacteroidota;c__Bacteroidia;o__Flavobacteriales;f__Flavobacteriaceae;g__Flavobacterium;s__	Strict	adeF	fluoroquinolone antibiotic; tetracycline antibiotic	antibiotic efflux	resistance-nodulation-cell division (RND) antibiotic efflux pump
bin-38	NODE_29451_length_2866_cov_1.339175_2	d__Bacteria;p__Bacteroidota;c__Bacteroidia;o__Flavobacteriales;f__Flavobacteriaceae;g__Flavobacterium;s__	Perfect	lsaE	lincosamide antibiotic; streptogramin antibiotic; pleuromutilin antibiotic	antibiotic target protection	lsa-type ABC-F protein
bin-36	NODE_1_length_884111_cov_5.769373_348	d__Bacteria;p__Bacteroidota;c__Bacteroidia;o__Chitinophagales;f__Chitinophagaceae;g__Ferruginibacter;s__	Strict	vanT gene in vanG cluster	glycopeptide antibiotic	antibiotic target alteration	glycopeptide resistance gene cluster; vanT
bin-35	NODE_507_length_24235_cov_2.922930_8	d__Bacteria;p__Firmicutes_G;c__Limnochordia;o__DTU080;f__RSA5;g__RSA5;s__RSA5 sp002919235	Strict	vanW gene in vanI cluster	glycopeptide antibiotic	antibiotic target alteration	vanW; glycopeptide resistance gene cluster
bin-32	NODE_732_length_20118_cov_2.379021_22	d__Bacteria;p__Proteobacteria;c__Gammaproteobacteria;o__Pseudomonadales;f__Porticoccaceae;g__BRH-c0;s__	Strict	rsmA	fluoroquinolone antibiotic; diaminopyrimidine antibiotic; phenicol antibiotic	antibiotic efflux	resistance-nodulation-cell division (RND) antibiotic efflux pump
bin-32	NODE_2895_length_10505_cov_2.305454_10	d__Bacteria;p__Proteobacteria;c__Gammaproteobacteria;o__Pseudomonadales;f__Porticoccaceae;g__BRH-c0;s__	Strict	vanT gene in vanG cluster	glycopeptide antibiotic	antibiotic target alteration	glycopeptide resistance gene cluster; vanT
bin-29	NODE_1849_length_13150_cov_1.997620_3	d__Bacteria;p__Proteobacteria;c__Gammaproteobacteria;o__Pseudomonadales;f__DSM-6294;g__UBA2009;s__	Strict	rsmA	fluoroquinolone antibiotic; diaminopyrimidine antibiotic; phenicol antibiotic	antibiotic efflux	resistance-nodulation-cell division (RND) antibiotic efflux pump
bin-29	NODE_6355_length_6967_cov_1.534357_5	d__Bacteria;p__Proteobacteria;c__Gammaproteobacteria;o__Pseudomonadales;f__DSM-6294;g__UBA2009;s__	Strict	qacG	disinfecting agents and antiseptics	antibiotic efflux	small multidrug resistance (SMR) antibiotic efflux pump
bin-28	NODE_17305_length_3921_cov_1.162362_4	d__Bacteria;p__Acidobacteriota;c__Acidobacteriae;o__Acidobacteriales;f__Acidobacteriaceae;g__Edaphobacter;s__	Strict	TaeA	pleuromutilin antibiotic	antibiotic efflux	ATP-binding cassette (ABC) antibiotic efflux pump
bin-28	NODE_86_length_55260_cov_1.498558_36	d__Bacteria;p__Acidobacteriota;c__Acidobacteriae;o__Acidobacteriales;f__Acidobacteriaceae;g__Edaphobacter;s__	Strict	OXA-300	carbapenem; cephalosporin; penam	antibiotic inactivation	OXA beta-lactamase
bin-28	NODE_181_length_38481_cov_1.505345_30	d__Bacteria;p__Acidobacteriota;c__Acidobacteriae;o__Acidobacteriales;f__Acidobacteriaceae;g__Edaphobacter;s__	Strict	FEZ-1	carbapenem; cephalosporin; penam	antibiotic inactivation	FEZ beta-lactamase
bin-28	NODE_272_length_31829_cov_1.412498_9	d__Bacteria;p__Acidobacteriota;c__Acidobacteriae;o__Acidobacteriales;f__Acidobacteriaceae;g__Edaphobacter;s__	Strict	Erm(52)	macrolide antibiotic; lincosamide antibiotic; streptogramin antibiotic	antibiotic target alteration	Erm 23S ribosomal RNA methyltransferase
bin-27	NODE_3106_length_10175_cov_1.197850_8	d__Bacteria;p__Actinobacteriota;c__Actinomycetia;o__Mycobacteriales;f__Mycobacteriaceae;g__Mycobacterium;s__Mycobacterium avium	Strict	mtrA	macrolide antibiotic; penam	antibiotic efflux	resistance-nodulation-cell division (RND) antibiotic efflux pump
bin-27	NODE_972_length_17755_cov_1.050771_15	d__Bacteria;p__Actinobacteriota;c__Actinomycetia;o__Mycobacteriales;f__Mycobacteriaceae;g__Mycobacterium;s__Mycobacterium avium	Strict	Bifidobacterium adolescentis rpoB mutants conferring resistance to rifampicin	rifamycin antibiotic	antibiotic target alteration; antibiotic target replacement	rifamycin-resistant beta-subunit of RNA polymerase (rpoB)
bin-27	NODE_1932_length_12942_cov_1.087085_13	d__Bacteria;p__Actinobacteriota;c__Actinomycetia;o__Mycobacteriales;f__Mycobacteriaceae;g__Mycobacterium;s__Mycobacterium avium	Strict	cmeC	macrolide antibiotic; fluoroquinolone antibiotic; cephalosporin; fusidane antibiotic	antibiotic efflux	resistance-nodulation-cell division (RND) antibiotic efflux pump
bin-27	NODE_2921_length_10458_cov_1.195722_10	d__Bacteria;p__Actinobacteriota;c__Actinomycetia;o__Mycobacteriales;f__Mycobacteriaceae;g__Mycobacterium;s__Mycobacterium avium	Strict	MexS	fluoroquinolone antibiotic; diaminopyrimidine antibiotic; phenicol antibiotic	antibiotic efflux	resistance-nodulation-cell division (RND) antibiotic efflux pump
bin-27	NODE_377_length_27601_cov_2.221883_6	d__Bacteria;p__Actinobacteriota;c__Actinomycetia;o__Mycobacteriales;f__Mycobacteriaceae;g__Mycobacterium;s__Mycobacterium avium	Strict	srmB	macrolide antibiotic	antibiotic target protection	Miscellaneous ABC-F subfamily ATP-binding cassette ribosomal protection proteins
bin-241	NODE_43_length_52587_cov_2.645787_8	d__Bacteria;p__Proteobacteria;c__Gammaproteobacteria;o__Steroidobacterales;f__Steroidobacteraceae;g__ZC4RG24;s__	Strict	rsmA	fluoroquinolone antibiotic; diaminopyrimidine antibiotic; phenicol antibiotic	antibiotic efflux	resistance-nodulation-cell division (RND) antibiotic efflux pump
bin-241	NODE_1173_length_14177_cov_2.649181_8	d__Bacteria;p__Proteobacteria;c__Gammaproteobacteria;o__Steroidobacterales;f__Steroidobacteraceae;g__ZC4RG24;s__	Strict	vanY gene in vanB cluster	glycopeptide antibiotic	antibiotic target alteration	vanY; glycopeptide resistance gene cluster
bin-241	NODE_1204_length_14036_cov_1.903228_1	d__Bacteria;p__Proteobacteria;c__Gammaproteobacteria;o__Steroidobacterales;f__Steroidobacteraceae;g__ZC4RG24;s__	Strict	rsmA	fluoroquinolone antibiotic; diaminopyrimidine antibiotic; phenicol antibiotic	antibiotic efflux	resistance-nodulation-cell division (RND) antibiotic efflux pump
bin-241	NODE_1418_length_13069_cov_2.638000_2	d__Bacteria;p__Proteobacteria;c__Gammaproteobacteria;o__Steroidobacterales;f__Steroidobacteraceae;g__ZC4RG24;s__	Strict	adeF	fluoroquinolone antibiotic; tetracycline antibiotic	antibiotic efflux	resistance-nodulation-cell division (RND) antibiotic efflux pump
bin-241	NODE_28_length_66419_cov_2.754314_24	d__Bacteria;p__Proteobacteria;c__Gammaproteobacteria;o__Steroidobacterales;f__Steroidobacteraceae;g__ZC4RG24;s__	Strict	fusH	fusidane antibiotic	antibiotic inactivation	fusidic acid inactivation enzyme
bin-241	NODE_29_length_65578_cov_2.514446_36	d__Bacteria;p__Proteobacteria;c__Gammaproteobacteria;o__Steroidobacterales;f__Steroidobacteraceae;g__ZC4RG24;s__	Strict	aadS	aminoglycoside antibiotic	antibiotic inactivation	ANT(6)
bin-241	NODE_13_length_98760_cov_2.582929_3	d__Bacteria;p__Proteobacteria;c__Gammaproteobacteria;o__Steroidobacterales;f__Steroidobacteraceae;g__ZC4RG24;s__	Strict	mdsA	monobactam; carbapenem; cephalosporin; cephamycin; penam; phenicol antibiotic; penem	antibiotic efflux	resistance-nodulation-cell division (RND) antibiotic efflux pump
bin-241	NODE_38_length_54641_cov_2.553601_34	d__Bacteria;p__Proteobacteria;c__Gammaproteobacteria;o__Steroidobacterales;f__Steroidobacteraceae;g__ZC4RG24;s__	Strict	MuxC	macrolide antibiotic; monobactam; tetracycline antibiotic; aminocoumarin antibiotic	antibiotic efflux	resistance-nodulation-cell division (RND) antibiotic efflux pump
bin-241	NODE_75_length_44632_cov_2.716144_9	d__Bacteria;p__Proteobacteria;c__Gammaproteobacteria;o__Steroidobacterales;f__Steroidobacteraceae;g__ZC4RG24;s__	Strict	mphI	macrolide antibiotic	antibiotic inactivation	macrolide phosphotransferase (MPH)
bin-241	NODE_88_length_41891_cov_2.839766_6	d__Bacteria;p__Proteobacteria;c__Gammaproteobacteria;o__Steroidobacterales;f__Steroidobacteraceae;g__ZC4RG24;s__	Strict	vanS gene in vanA cluster	glycopeptide antibiotic	antibiotic target alteration	vanS; glycopeptide resistance gene cluster
bin-240	NODE_18559_length_3423_cov_1.705400_1	d__Bacteria;p__Proteobacteria;c__Alphaproteobacteria;o__Sphingomonadales;f__J090;g__PRO5;s__	Strict	OKP-C-1	cephalosporin; penam	antibiotic inactivation	OKP beta-lactamase
bin-238	NODE_1461_length_12940_cov_3.905799_5	d__Bacteria;p__Bacteroidota;c__Bacteroidia;o__Sphingobacteriales;f__Sphingobacteriaceae;g__Parapedobacter;s__	Strict	vanT gene in vanG cluster	glycopeptide antibiotic	antibiotic target alteration	glycopeptide resistance gene cluster; vanT
bin-237	NODE_18005_length_3484_cov_3.838248_2	d__Bacteria;p__Actinobacteriota;c__Acidimicrobiia;o__UBA5794;f__ZC4RG35;g__ZC4RG17;s__ZC4RG17 sp017577575	Strict	vanT gene in vanG cluster	glycopeptide antibiotic	antibiotic target alteration	glycopeptide resistance gene cluster; vanT
bin-237	NODE_33953_length_2422_cov_6.508497_2	d__Bacteria;p__Actinobacteriota;c__Acidimicrobiia;o__UBA5794;f__ZC4RG35;g__ZC4RG17;s__ZC4RG17 sp017577575	Strict	vanY gene in vanB cluster	glycopeptide antibiotic	antibiotic target alteration	vanY; glycopeptide resistance gene cluster
bin-237	NODE_177_length_31989_cov_6.831931_4	d__Bacteria;p__Actinobacteriota;c__Acidimicrobiia;o__UBA5794;f__ZC4RG35;g__ZC4RG17;s__ZC4RG17 sp017577575	Strict	H-NS	macrolide antibiotic; fluoroquinolone antibiotic; cephalosporin; cephamycin; penam; tetracycline antibiotic	antibiotic efflux	major facilitator superfamily (MFS) antibiotic efflux pump; resistance-nodulation-cell division (RND) antibiotic efflux pump
bin-237	NODE_1555_length_12603_cov_6.462889_13	d__Bacteria;p__Actinobacteriota;c__Acidimicrobiia;o__UBA5794;f__ZC4RG35;g__ZC4RG17;s__ZC4RG17 sp017577575	Strict	tet(B)	tetracycline antibiotic	antibiotic efflux	major facilitator superfamily (MFS) antibiotic efflux pump
bin-237	NODE_905_length_16037_cov_6.990006_8	d__Bacteria;p__Actinobacteriota;c__Acidimicrobiia;o__UBA5794;f__ZC4RG35;g__ZC4RG17;s__ZC4RG17 sp017577575	Strict	SRT-3	cephalosporin	antibiotic inactivation	SRT beta-lactamase
bin-233	NODE_2_length_132778_cov_2.052159_4	d__Bacteria;p__Planctomycetota;c__Planctomycetia;o__Pan216;f__Pan216;g__;s__	Strict	Erm(50)	macrolide antibiotic; lincosamide antibiotic; streptogramin antibiotic	antibiotic target alteration	Erm 23S ribosomal RNA methyltransferase
bin-232	NODE_3817_length_8441_cov_1.180779_2	d__Bacteria;p__Bacteroidota;c__Bacteroidia;o__Chitinophagales;f__Chitinophagaceae;g__Flavitalea;s__	Strict	adeF	fluoroquinolone antibiotic; tetracycline antibiotic	antibiotic efflux	resistance-nodulation-cell division (RND) antibiotic efflux pump
bin-231	NODE_20117_length_3206_cov_1.299123_2	d__Bacteria;p__Patescibacteria;c__Dojkabacteria;o__J137;f__J137;g__;s__	Strict	vanY gene in vanB cluster	glycopeptide antibiotic	antibiotic target alteration	vanY; glycopeptide resistance gene cluster
bin-230	NODE_7042_length_5931_cov_1.353549_1	d__Bacteria;p__Bacteroidota;c__Bacteroidia;o__Chitinophagales;f__Chitinophagaceae;g__Niabella;s__	Strict	vanT gene in vanG cluster	glycopeptide antibiotic	antibiotic target alteration	glycopeptide resistance gene cluster; vanT
bin-229	NODE_1641_length_13109_cov_1.238099_9	d__Bacteria;p__Bacteroidota;c__Bacteroidia;o__Chitinophagales;f__Chitinophagaceae;g__Parafilimonas;s__	Strict	vanT gene in vanG cluster	glycopeptide antibiotic	antibiotic target alteration	glycopeptide resistance gene cluster; vanT
bin-227	NODE_729_length_19983_cov_10.782232_9	d__Bacteria;p__Bacteroidota;c__Bacteroidia;o__Cytophagales;f__Cyclobacteriaceae;g__ZC4RG29;s__	Strict	vanT gene in vanG cluster	glycopeptide antibiotic	antibiotic target alteration	glycopeptide resistance gene cluster; vanT
bin-227	NODE_1127_length_15899_cov_10.616726_7	d__Bacteria;p__Bacteroidota;c__Bacteroidia;o__Cytophagales;f__Cyclobacteriaceae;g__ZC4RG29;s__	Strict	adeF	fluoroquinolone antibiotic; tetracycline antibiotic	antibiotic efflux	resistance-nodulation-cell division (RND) antibiotic efflux pump
bin-226	NODE_2373_length_10823_cov_1.181844_4	d__Bacteria;p__Planctomycetota;c__Planctomycetia;o__Pirellulales;f__Pirellulaceae;g__;s__	Strict	adeF	fluoroquinolone antibiotic; tetracycline antibiotic	antibiotic efflux	resistance-nodulation-cell division (RND) antibiotic efflux pump
bin-226	NODE_11582_length_4425_cov_1.029083_4	d__Bacteria;p__Planctomycetota;c__Planctomycetia;o__Pirellulales;f__Pirellulaceae;g__;s__	Strict	CAM-1	carbapenem; cephalosporin; cephamycin; penam	antibiotic inactivation	CAM beta-lactamase
bin-225	NODE_1568_length_13372_cov_1.637222_3	d__Bacteria;p__Bacteroidota;c__Bacteroidia;o__Cytophagales;f__Cyclobacteriaceae;g__PWU20;s__	Strict	vanT gene in vanG cluster	glycopeptide antibiotic	antibiotic target alteration	glycopeptide resistance gene cluster; vanT
bin-225	NODE_6383_length_6280_cov_1.221680_3	d__Bacteria;p__Bacteroidota;c__Bacteroidia;o__Cytophagales;f__Cyclobacteriaceae;g__PWU20;s__	Strict	adeF	fluoroquinolone antibiotic; tetracycline antibiotic	antibiotic efflux	resistance-nodulation-cell division (RND) antibiotic efflux pump
bin-225	NODE_23151_length_2952_cov_1.592566_1	d__Bacteria;p__Bacteroidota;c__Bacteroidia;o__Cytophagales;f__Cyclobacteriaceae;g__PWU20;s__	Strict	Erm(49)	macrolide antibiotic; lincosamide antibiotic; streptogramin antibiotic	antibiotic target alteration	Erm 23S ribosomal RNA methyltransferase
bin-224	NODE_47_length_71673_cov_12.569019_56	d__Bacteria;p__Bacteroidota;c__Bacteroidia;o__Cytophagales;f__Cyclobacteriaceae;g__ZC4RG29;s__ZC4RG29 sp003242315	Strict	vanT gene in vanG cluster	glycopeptide antibiotic	antibiotic target alteration	glycopeptide resistance gene cluster; vanT
bin-223	NODE_539_length_22725_cov_7.908089_12	d__Bacteria;p__Bacteroidota;c__Bacteroidia;o__Cytophagales;f__Cyclobacteriaceae;g__ZC4RG29;s__	Strict	adeF	fluoroquinolone antibiotic; tetracycline antibiotic	antibiotic efflux	resistance-nodulation-cell division (RND) antibiotic efflux pump
bin-221	NODE_390_length_26431_cov_1.225821_10	d__Bacteria;p__Bacteroidota;c__Bacteroidia;o__Chitinophagales;f__Chitinophagaceae;g__Edaphocola;s__	Strict	baeS	aminoglycoside antibiotic; aminocoumarin antibiotic	antibiotic efflux	resistance-nodulation-cell division (RND) antibiotic efflux pump
bin-220	NODE_2576_length_10373_cov_3.210912_3	d__Bacteria;p__Bacteroidota;c__Bacteroidia;o__Cytophagales;f__Cyclobacteriaceae;g__UBA2336;s__	Strict	vanT gene in vanG cluster	glycopeptide antibiotic	antibiotic target alteration	glycopeptide resistance gene cluster; vanT
bin-220	NODE_6171_length_6399_cov_2.155612_3	d__Bacteria;p__Bacteroidota;c__Bacteroidia;o__Cytophagales;f__Cyclobacteriaceae;g__UBA2336;s__	Strict	vanH gene in vanB cluster	glycopeptide antibiotic	antibiotic target alteration	vanH; glycopeptide resistance gene cluster
bin-22	NODE_4384_length_8518_cov_1.697652_5	d__Bacteria;p__Bacteroidota;c__Bacteroidia;o__Bacteroidales;f__Prolixibacteraceae;g__Mariniphaga;s__	Strict	Klebsiella pneumoniae KpnH	macrolide antibiotic; fluoroquinolone antibiotic; aminoglycoside antibiotic; carbapenem; cephalosporin; penam; peptide antibiotic; penem	antibiotic efflux	major facilitator superfamily (MFS) antibiotic efflux pump
bin-22	NODE_9386_length_5582_cov_1.731622_5	d__Bacteria;p__Bacteroidota;c__Bacteroidia;o__Bacteroidales;f__Prolixibacteraceae;g__Mariniphaga;s__	Strict	mdtM	fluoroquinolone antibiotic; lincosamide antibiotic; nucleoside antibiotic; phenicol antibiotic; disinfecting agents and antiseptics	antibiotic efflux	major facilitator superfamily (MFS) antibiotic efflux pump
bin-218	NODE_4629_length_10386_cov_3.242226_5	d__Bacteria;p__Actinobacteriota;c__Actinomycetia;o__Mycobacteriales;f__Micromonosporaceae;g__;s__	Strict	vanW gene in vanI cluster	glycopeptide antibiotic	antibiotic target alteration	vanW; glycopeptide resistance gene cluster
bin-218	NODE_26_length_91739_cov_3.142252_2	d__Bacteria;p__Actinobacteriota;c__Actinomycetia;o__Mycobacteriales;f__Micromonosporaceae;g__;s__	Strict	Rhodobacter sphaeroides ampC beta-lactamase	cephalosporin; penam	antibiotic inactivation	ampC-type beta-lactamase
bin-218	NODE_109_length_57576_cov_2.469495_54	d__Bacteria;p__Actinobacteriota;c__Actinomycetia;o__Mycobacteriales;f__Micromonosporaceae;g__;s__	Strict	RCP-1	penam	antibiotic inactivation	RCP beta-lactamase
bin-218	NODE_165_length_49765_cov_3.022402_22	d__Bacteria;p__Actinobacteriota;c__Actinomycetia;o__Mycobacteriales;f__Micromonosporaceae;g__;s__	Strict	linG	lincosamide antibiotic	antibiotic inactivation	lincosamide nucleotidyltransferase (LNU)
bin-218	NODE_96_length_59977_cov_3.041036_37	d__Bacteria;p__Actinobacteriota;c__Actinomycetia;o__Mycobacteriales;f__Micromonosporaceae;g__;s__	Strict	vgaD	streptogramin antibiotic; streptogramin A antibiotic; pleuromutilin antibiotic	antibiotic target protection	vga-type ABC-F protein
bin-218	NODE_51_length_74652_cov_3.051016_72	d__Bacteria;p__Actinobacteriota;c__Actinomycetia;o__Mycobacteriales;f__Micromonosporaceae;g__;s__	Strict	BlaB-33	carbapenem; penam	antibiotic inactivation	BlaB beta-lactamase
bin-218	NODE_73_length_66144_cov_2.72657_3	d__Bacteria;p__Actinobacteriota;c__Actinomycetia;o__Mycobacteriales;f__Micromonosporaceae;g__;s__	Strict	AcrF	fluoroquinolone antibiotic; cephalosporin; cephamycin; penam	antibiotic efflux	resistance-nodulation-cell division (RND) antibiotic efflux pump
bin-217	NODE_4194_length_11009_cov_1.272101_5	d__Bacteria;p__Bacteroidota;c__Bacteroidia;o__Flavobacteriales;f__PHOS-HE28;g__PHOS-HE28;s__	Strict	rpoB2	rifamycin antibiotic	antibiotic target alteration; antibiotic target replacement	rifamycin-resistant beta-subunit of RNA polymerase (rpoB)
bin-217	NODE_24474_length_3625_cov_1.697541_2	d__Bacteria;p__Bacteroidota;c__Bacteroidia;o__Flavobacteriales;f__PHOS-HE28;g__PHOS-HE28;s__	Strict	vanT gene in vanG cluster	glycopeptide antibiotic	antibiotic target alteration	glycopeptide resistance gene cluster; vanT
bin-216	NODE_1864_length_17037_cov_1.446481_6	d__Bacteria;p__Proteobacteria;c__Alphaproteobacteria;o__Rhizobiales;f__Xanthobacteraceae;g__Pseudorhodoplanes;s__	Strict	vanS gene in vanF cluster	glycopeptide antibiotic	antibiotic target alteration	vanS; glycopeptide resistance gene cluster
bin-215	NODE_5247_length_9662_cov_1.572837_7	d__Bacteria;p__Chloroflexota;c__Anaerolineae;o__Aggregatilineales;f__UBA3940;g__UBA3940;s__UBA3940 sp002385675	Strict	vanH gene in vanD cluster	glycopeptide antibiotic	antibiotic target alteration	vanH; glycopeptide resistance gene cluster
bin-215	NODE_18927_length_4313_cov_1.715480_4	d__Bacteria;p__Chloroflexota;c__Anaerolineae;o__Aggregatilineales;f__UBA3940;g__UBA3940;s__UBA3940 sp002385675	Strict	vanT gene in vanG cluster	glycopeptide antibiotic	antibiotic target alteration	glycopeptide resistance gene cluster; vanT
bin-215	NODE_42932_length_2446_cov_1.385511_1	d__Bacteria;p__Chloroflexota;c__Anaerolineae;o__Aggregatilineales;f__UBA3940;g__UBA3940;s__UBA3940 sp002385675	Strict	vanW gene in vanI cluster	glycopeptide antibiotic	antibiotic target alteration	vanW; glycopeptide resistance gene cluster
bin-213	NODE_477_length_31484_cov_4.490991_8	d__Bacteria;p__Actinobacteriota;c__Actinomycetia;o__Mycobacteriales;f__Micromonosporaceae;g__;s__	Strict	DHT2-1	carbapenem	antibiotic inactivation	DHT2 beta-lactamase
bin-212	NODE_78_length_64737_cov_2.545349_35	d__Bacteria;p__Proteobacteria;c__Alphaproteobacteria;o__CACIAM-22H2;f__CACIAM-22H2;g__;s__	Strict	Erm(51)	macrolide antibiotic; lincosamide antibiotic; streptogramin antibiotic; streptogramin B antibiotic	antibiotic target alteration	Erm 23S ribosomal RNA methyltransferase
bin-212	NODE_662_length_27630_cov_2.428208_5	d__Bacteria;p__Proteobacteria;c__Alphaproteobacteria;o__CACIAM-22H2;f__CACIAM-22H2;g__;s__	Strict	adeF	fluoroquinolone antibiotic; tetracycline antibiotic	antibiotic efflux	resistance-nodulation-cell division (RND) antibiotic efflux pump
bin-212	NODE_1792_length_17439_cov_2.294305_11	d__Bacteria;p__Proteobacteria;c__Alphaproteobacteria;o__CACIAM-22H2;f__CACIAM-22H2;g__;s__	Strict	adeF	fluoroquinolone antibiotic; tetracycline antibiotic	antibiotic efflux	resistance-nodulation-cell division (RND) antibiotic efflux pump
bin-212	NODE_27015_length_3390_cov_2.297272_2	d__Bacteria;p__Proteobacteria;c__Alphaproteobacteria;o__CACIAM-22H2;f__CACIAM-22H2;g__;s__	Strict	qacG	disinfecting agents and antiseptics	antibiotic efflux	small multidrug resistance (SMR) antibiotic efflux pump
bin-212	NODE_78_length_64737_cov_2.545349_3	d__Bacteria;p__Proteobacteria;c__Alphaproteobacteria;o__CACIAM-22H2;f__CACIAM-22H2;g__;s__	Strict	ErmW	macrolide antibiotic; lincosamide antibiotic; streptogramin antibiotic	antibiotic target alteration	Erm 23S ribosomal RNA methyltransferase
bin-212	NODE_171_length_49439_cov_2.427847_42	d__Bacteria;p__Proteobacteria;c__Alphaproteobacteria;o__CACIAM-22H2;f__CACIAM-22H2;g__;s__	Strict	ErmH	macrolide antibiotic; lincosamide antibiotic; streptogramin antibiotic; streptogramin B antibiotic	antibiotic target alteration	Erm 23S ribosomal RNA methyltransferase
bin-212	NODE_171_length_49439_cov_2.427847_43	d__Bacteria;p__Proteobacteria;c__Alphaproteobacteria;o__CACIAM-22H2;f__CACIAM-22H2;g__;s__	Strict	dfrA3	diaminopyrimidine antibiotic	antibiotic target replacement	trimethoprim resistant dihydrofolate reductase dfr
bin-212	NODE_396_length_34012_cov_2.46528_45	d__Bacteria;p__Proteobacteria;c__Alphaproteobacteria;o__CACIAM-22H2;f__CACIAM-22H2;g__;s__	Strict	LRA-13	cephalosporin; penam	antibiotic inactivation	class C LRA beta-lactamase; class D LRA beta-lactamase
bin-212	NODE_411_length_33648_cov_2.581993_3	d__Bacteria;p__Proteobacteria;c__Alphaproteobacteria;o__CACIAM-22H2;f__CACIAM-22H2;g__;s__	Strict	DHA-3	cephalosporin; cephamycin	antibiotic inactivation	DHA beta-lactamase
bin-212	NODE_342_length_36399_cov_2.500221_21	d__Bacteria;p__Proteobacteria;c__Alphaproteobacteria;o__CACIAM-22H2;f__CACIAM-22H2;g__;s__	Strict	OXA-850	carbapenem; cephalosporin; penam	antibiotic inactivation	OXA beta-lactamase
bin-212	NODE_292_length_39283_cov_2.501481_38	d__Bacteria;p__Proteobacteria;c__Alphaproteobacteria;o__CACIAM-22H2;f__CACIAM-22H2;g__;s__	Strict	emrK	tetracycline antibiotic	antibiotic efflux	major facilitator superfamily (MFS) antibiotic efflux pump
bin-212	NODE_28_length_87550_cov_2.674617_8	d__Bacteria;p__Proteobacteria;c__Alphaproteobacteria;o__CACIAM-22H2;f__CACIAM-22H2;g__;s__	Strict	vanX gene in vanI cluster	glycopeptide antibiotic	antibiotic target alteration	vanX; glycopeptide resistance gene cluster
bin-211	NODE_6250_length_8748_cov_2.029347_3	d__Bacteria;p__Bacteroidota;c__Bacteroidia;o__Chitinophagales;f__Chitinophagaceae;g__;s__	Strict	adeF	fluoroquinolone antibiotic; tetracycline antibiotic	antibiotic efflux	resistance-nodulation-cell division (RND) antibiotic efflux pump
bin-21	NODE_56_length_73574_cov_2.364903_19	d__Bacteria;p__Proteobacteria;c__Gammaproteobacteria;o__Nitrococcales;f__AK92;g__JAAYIK01;s__JAAYIK01 sp012523465	Strict	adeF	fluoroquinolone antibiotic; tetracycline antibiotic	antibiotic efflux	resistance-nodulation-cell division (RND) antibiotic efflux pump
bin-21	NODE_99_length_51282_cov_2.34804_16	d__Bacteria;p__Proteobacteria;c__Gammaproteobacteria;o__Nitrococcales;f__AK92;g__JAAYIK01;s__JAAYIK01 sp012523465	Strict	OXA-906	carbapenem; cephalosporin; penam	antibiotic inactivation	OXA beta-lactamase
bin-21	NODE_99_length_51282_cov_2.34804_17	d__Bacteria;p__Proteobacteria;c__Gammaproteobacteria;o__Nitrococcales;f__AK92;g__JAAYIK01;s__JAAYIK01 sp012523465	Strict	LpeB	macrolide antibiotic	antibiotic efflux	resistance-nodulation-cell division (RND) antibiotic efflux pump
bin-21	NODE_111_length_49353_cov_2.359546_49	d__Bacteria;p__Proteobacteria;c__Gammaproteobacteria;o__Nitrococcales;f__AK92;g__JAAYIK01;s__JAAYIK01 sp012523465	Strict	macB	macrolide antibiotic	antibiotic efflux	ATP-binding cassette (ABC) antibiotic efflux pump
bin-21	NODE_153_length_42087_cov_2.400334_29	d__Bacteria;p__Proteobacteria;c__Gammaproteobacteria;o__Nitrococcales;f__AK92;g__JAAYIK01;s__JAAYIK01 sp012523465	Strict	sul4	sulfonamide antibiotic	antibiotic target replacement	sulfonamide resistant sul
bin-21	NODE_208_length_36057_cov_2.299416_6	d__Bacteria;p__Proteobacteria;c__Gammaproteobacteria;o__Nitrococcales;f__AK92;g__JAAYIK01;s__JAAYIK01 sp012523465	Strict	AAC(6')-Ian	aminoglycoside antibiotic	antibiotic inactivation	AAC(6')
bin-21	NODE_222_length_34837_cov_2.405589_27	d__Bacteria;p__Proteobacteria;c__Gammaproteobacteria;o__Nitrococcales;f__AK92;g__JAAYIK01;s__JAAYIK01 sp012523465	Strict	tet(D)	tetracycline antibiotic	antibiotic efflux	major facilitator superfamily (MFS) antibiotic efflux pump
bin-21	NODE_407_length_26849_cov_2.497268_15	d__Bacteria;p__Proteobacteria;c__Gammaproteobacteria;o__Nitrococcales;f__AK92;g__JAAYIK01;s__JAAYIK01 sp012523465	Strict	PmrF	peptide antibiotic	antibiotic target alteration; antibiotic efflux	pmr phosphoethanolamine transferase
bin-21	NODE_318_length_29552_cov_2.491045_19	d__Bacteria;p__Proteobacteria;c__Gammaproteobacteria;o__Nitrococcales;f__AK92;g__JAAYIK01;s__JAAYIK01 sp012523465	Strict	myrA	macrolide antibiotic; lincosamide antibiotic	antibiotic target alteration	non-erm 23S ribosomal RNA methyltransferase (G748)
bin-21	NODE_656_length_21461_cov_2.367067_14	d__Bacteria;p__Proteobacteria;c__Gammaproteobacteria;o__Nitrococcales;f__AK92;g__JAAYIK01;s__JAAYIK01 sp012523465	Strict	PAC-1	cephalosporin	antibiotic inactivation	PAC beta-lactamase
bin-21	NODE_656_length_21461_cov_2.367067_17	d__Bacteria;p__Proteobacteria;c__Gammaproteobacteria;o__Nitrococcales;f__AK92;g__JAAYIK01;s__JAAYIK01 sp012523465	Strict	mtrE	macrolide antibiotic; penam	antibiotic efflux	resistance-nodulation-cell division (RND) antibiotic efflux pump
bin-21	NODE_1378_length_15232_cov_2.613505_12	d__Bacteria;p__Proteobacteria;c__Gammaproteobacteria;o__Nitrococcales;f__AK92;g__JAAYIK01;s__JAAYIK01 sp012523465	Strict	OXA-666	carbapenem; cephalosporin; penam	antibiotic inactivation	OXA beta-lactamase
bin-21	NODE_1378_length_15232_cov_2.613505_13	d__Bacteria;p__Proteobacteria;c__Gammaproteobacteria;o__Nitrococcales;f__AK92;g__JAAYIK01;s__JAAYIK01 sp012523465	Strict	Brucella suis mprF	peptide antibiotic	antibiotic target alteration	defensin resistant mprF
bin-21	NODE_2778_length_10725_cov_1.713908_3	d__Bacteria;p__Proteobacteria;c__Gammaproteobacteria;o__Nitrococcales;f__AK92;g__JAAYIK01;s__JAAYIK01 sp012523465	Strict	mphI	macrolide antibiotic	antibiotic inactivation	macrolide phosphotransferase (MPH)
bin-21	NODE_89_length_54695_cov_2.386893_32	d__Bacteria;p__Proteobacteria;c__Gammaproteobacteria;o__Nitrococcales;f__AK92;g__JAAYIK01;s__JAAYIK01 sp012523465	Strict	mexY	macrolide antibiotic; fluoroquinolone antibiotic; aminoglycoside antibiotic; carbapenem; cephalosporin; cephamycin; penam; tetracycline antibiotic; phenicol antibiotic; disinfecting agents and antiseptics	antibiotic efflux	resistance-nodulation-cell division (RND) antibiotic efflux pump
bin-21	NODE_76_length_58580_cov_2.35425_35	d__Bacteria;p__Proteobacteria;c__Gammaproteobacteria;o__Nitrococcales;f__AK92;g__JAAYIK01;s__JAAYIK01 sp012523465	Strict	PDC-113	monobactam; carbapenem; cephalosporin	antibiotic inactivation	PDC beta-lactamase
bin-21	NODE_74_length_60580_cov_2.384232_44	d__Bacteria;p__Proteobacteria;c__Gammaproteobacteria;o__Nitrococcales;f__AK92;g__JAAYIK01;s__JAAYIK01 sp012523465	Strict	OXA-235	carbapenem; cephalosporin; penam	antibiotic inactivation	OXA beta-lactamase
bin-21	NODE_67_length_63901_cov_2.434597_45	d__Bacteria;p__Proteobacteria;c__Gammaproteobacteria;o__Nitrococcales;f__AK92;g__JAAYIK01;s__JAAYIK01 sp012523465	Strict	Staphylococcus aureus fusA with mutation conferring resistance to fusidic acid	fusidane antibiotic	antibiotic target alteration	antibiotic resistant fusA
bin-21	NODE_78_length_56980_cov_2.548713_25	d__Bacteria;p__Proteobacteria;c__Gammaproteobacteria;o__Nitrococcales;f__AK92;g__JAAYIK01;s__JAAYIK01 sp012523465	Strict	clbC	lincosamide antibiotic; streptogramin antibiotic; streptogramin A antibiotic; oxazolidinone antibiotic; phenicol antibiotic; pleuromutilin antibiotic	antibiotic target alteration	Cfr 23S ribosomal RNA methyltransferase
bin-209	NODE_345_length_36257_cov_6.161057_6	d__Bacteria;p__Proteobacteria;c__Gammaproteobacteria;o__Steroidobacterales;f__Steroidobacteraceae;g__ZC4RG30;s__ZC4RG30 sp003242275	Strict	vanT gene in vanG cluster	glycopeptide antibiotic	antibiotic target alteration	glycopeptide resistance gene cluster; vanT
bin-209	NODE_1458_length_19254_cov_5.815444_14	d__Bacteria;p__Proteobacteria;c__Gammaproteobacteria;o__Steroidobacterales;f__Steroidobacteraceae;g__ZC4RG30;s__ZC4RG30 sp003242275	Strict	adeF	fluoroquinolone antibiotic; tetracycline antibiotic	antibiotic efflux	resistance-nodulation-cell division (RND) antibiotic efflux pump
bin-209	NODE_48_length_75757_cov_6.127661_6	d__Bacteria;p__Proteobacteria;c__Gammaproteobacteria;o__Steroidobacterales;f__Steroidobacteraceae;g__ZC4RG30;s__ZC4RG30 sp003242275	Strict	mdtH	fluoroquinolone antibiotic	antibiotic efflux	major facilitator superfamily (MFS) antibiotic efflux pump
bin-209	NODE_87_length_62483_cov_6.575085_13	d__Bacteria;p__Proteobacteria;c__Gammaproteobacteria;o__Steroidobacterales;f__Steroidobacteraceae;g__ZC4RG30;s__ZC4RG30 sp003242275	Strict	Escherichia coli fabI mutations conferring resistance to isoniazid and triclosan	disinfecting agents and antiseptics; isoniazid-like antibiotic	antibiotic target alteration	antibiotic resistant fabI
bin-209	NODE_126_length_55036_cov_6.395509_38	d__Bacteria;p__Proteobacteria;c__Gammaproteobacteria;o__Steroidobacterales;f__Steroidobacteraceae;g__ZC4RG30;s__ZC4RG30 sp003242275	Strict	mdtE	macrolide antibiotic; fluoroquinolone antibiotic; penam	antibiotic efflux	resistance-nodulation-cell division (RND) antibiotic efflux pump
bin-209	NODE_244_length_42990_cov_6.066118_23	d__Bacteria;p__Proteobacteria;c__Gammaproteobacteria;o__Steroidobacterales;f__Steroidobacteraceae;g__ZC4RG30;s__ZC4RG30 sp003242275	Strict	marA	fluoroquinolone antibiotic; monobactam; carbapenem; cephalosporin; glycylcycline; cephamycin; penam; tetracycline antibiotic; rifamycin antibiotic; phenicol antibiotic; penem; disinfecting agents and antiseptics	antibiotic efflux; reduced permeability to antibiotic	resistance-nodulation-cell division (RND) antibiotic efflux pump; General Bacterial Porin with reduced permeability to beta-lactams
bin-209	NODE_244_length_42990_cov_6.066118_24	d__Bacteria;p__Proteobacteria;c__Gammaproteobacteria;o__Steroidobacterales;f__Steroidobacteraceae;g__ZC4RG30;s__ZC4RG30 sp003242275	Strict	APH(6)-Id	aminoglycoside antibiotic	antibiotic inactivation	APH(6)
bin-209	NODE_222_length_44364_cov_6.83654_12	d__Bacteria;p__Proteobacteria;c__Gammaproteobacteria;o__Steroidobacterales;f__Steroidobacteraceae;g__ZC4RG30;s__ZC4RG30 sp003242275	Strict	imiH	carbapenem	antibiotic inactivation	CphA beta-lactamase
bin-209	NODE_345_length_36257_cov_6.161057_28	d__Bacteria;p__Proteobacteria;c__Gammaproteobacteria;o__Steroidobacterales;f__Steroidobacteraceae;g__ZC4RG30;s__ZC4RG30 sp003242275	Strict	Escherichia coli uhpA with mutation conferring resistance to fosfomycin	phosphonic acid antibiotic	antibiotic target alteration	antibiotic-resistant UhpT
bin-209	NODE_332_length_37003_cov_6.513613_23	d__Bacteria;p__Proteobacteria;c__Gammaproteobacteria;o__Steroidobacterales;f__Steroidobacteraceae;g__ZC4RG30;s__ZC4RG30 sp003242275	Strict	BLMT	glycopeptide antibiotic	antibiotic inactivation	Bleomycin resistant protein
bin-209	NODE_655_length_27711_cov_6.159078_14	d__Bacteria;p__Proteobacteria;c__Gammaproteobacteria;o__Steroidobacterales;f__Steroidobacteraceae;g__ZC4RG30;s__ZC4RG30 sp003242275	Strict	salA	lincosamide antibiotic; streptogramin antibiotic; streptogramin A antibiotic; pleuromutilin antibiotic	antibiotic target protection	sal-type ABC-F protein
bin-209	NODE_524_length_30196_cov_6.306329_9	d__Bacteria;p__Proteobacteria;c__Gammaproteobacteria;o__Steroidobacterales;f__Steroidobacteraceae;g__ZC4RG30;s__ZC4RG30 sp003242275	Strict	ACC-1c	monobactam; cephalosporin; penam	antibiotic inactivation	ACC beta-lactamase
bin-209	NODE_720_length_26450_cov_6.319265_6	d__Bacteria;p__Proteobacteria;c__Gammaproteobacteria;o__Steroidobacterales;f__Steroidobacteraceae;g__ZC4RG30;s__ZC4RG30 sp003242275	Strict	vanS gene in vanM cluster	glycopeptide antibiotic	antibiotic target alteration	vanS; glycopeptide resistance gene cluster
bin-209	NODE_805_length_24964_cov_6.027942_9	d__Bacteria;p__Proteobacteria;c__Gammaproteobacteria;o__Steroidobacterales;f__Steroidobacteraceae;g__ZC4RG30;s__ZC4RG30 sp003242275	Strict	Mycobacterium tuberculosis kasA mutant conferring resistance to isoniazid	isoniazid-like antibiotic	antibiotic target alteration	antibiotic resistant kasA
bin-209	NODE_1327_length_20021_cov_6.197949_8	d__Bacteria;p__Proteobacteria;c__Gammaproteobacteria;o__Steroidobacterales;f__Steroidobacteraceae;g__ZC4RG30;s__ZC4RG30 sp003242275	Strict	ErmY	macrolide antibiotic; lincosamide antibiotic; streptogramin antibiotic	antibiotic target alteration	Erm 23S ribosomal RNA methyltransferase
bin-209	NODE_1327_length_20021_cov_6.197949_10	d__Bacteria;p__Proteobacteria;c__Gammaproteobacteria;o__Steroidobacterales;f__Steroidobacteraceae;g__ZC4RG30;s__ZC4RG30 sp003242275	Strict	ErmH	macrolide antibiotic; lincosamide antibiotic; streptogramin antibiotic; streptogramin B antibiotic	antibiotic target alteration	Erm 23S ribosomal RNA methyltransferase
bin-209	NODE_997_length_22753_cov_6.046495_24	d__Bacteria;p__Proteobacteria;c__Gammaproteobacteria;o__Steroidobacterales;f__Steroidobacteraceae;g__ZC4RG30;s__ZC4RG30 sp003242275	Strict	MexK	macrolide antibiotic; tetracycline antibiotic; disinfecting agents and antiseptics	antibiotic efflux	resistance-nodulation-cell division (RND) antibiotic efflux pump
bin-209	NODE_1016_length_22565_cov_5.980078_1	d__Bacteria;p__Proteobacteria;c__Gammaproteobacteria;o__Steroidobacterales;f__Steroidobacteraceae;g__ZC4RG30;s__ZC4RG30 sp003242275	Strict	OXA-636	carbapenem; cephalosporin; penam	antibiotic inactivation	OXA beta-lactamase
bin-209	NODE_805_length_24964_cov_6.027942_10	d__Bacteria;p__Proteobacteria;c__Gammaproteobacteria;o__Steroidobacterales;f__Steroidobacteraceae;g__ZC4RG30;s__ZC4RG30 sp003242275	Strict	vgaC	lincosamide antibiotic; streptogramin antibiotic; streptogramin A antibiotic; pleuromutilin antibiotic	antibiotic target protection	vga-type ABC-F protein
bin-209	NODE_126_length_55036_cov_6.395509_41	d__Bacteria;p__Proteobacteria;c__Gammaproteobacteria;o__Steroidobacterales;f__Steroidobacteraceae;g__ZC4RG30;s__ZC4RG30 sp003242275	Strict	OXY-4-1	monobactam; cephalosporin; penam	antibiotic inactivation	OXY beta-lactamase
bin-208	NODE_49_length_75247_cov_11.505578_33	d__Bacteria;p__Proteobacteria;c__Gammaproteobacteria;o__Steroidobacterales;f__Steroidobacteraceae;g__ZC4RG24;s__ZC4RG24 sp003242685	Strict	adeF	fluoroquinolone antibiotic; tetracycline antibiotic	antibiotic efflux	resistance-nodulation-cell division (RND) antibiotic efflux pump
bin-208	NODE_49_length_75247_cov_11.505578_5	d__Bacteria;p__Proteobacteria;c__Gammaproteobacteria;o__Steroidobacterales;f__Steroidobacteraceae;g__ZC4RG24;s__ZC4RG24 sp003242685	Strict	lsaD	lincosamide antibiotic; streptogramin antibiotic; streptogramin A antibiotic; pleuromutilin antibiotic	antibiotic target protection	lsa-type ABC-F protein
bin-208	NODE_49_length_75247_cov_11.505578_6	d__Bacteria;p__Proteobacteria;c__Gammaproteobacteria;o__Steroidobacterales;f__Steroidobacteraceae;g__ZC4RG24;s__ZC4RG24 sp003242685	Strict	aadA11	aminoglycoside antibiotic	antibiotic inactivation	ANT(3'')
bin-208	NODE_49_length_75247_cov_11.505578_7	d__Bacteria;p__Proteobacteria;c__Gammaproteobacteria;o__Steroidobacterales;f__Steroidobacteraceae;g__ZC4RG24;s__ZC4RG24 sp003242685	Strict	chrB	macrolide antibiotic; lincosamide antibiotic	antibiotic target alteration	non-erm 23S ribosomal RNA methyltransferase (G748)
bin-208	NODE_35_length_84012_cov_10.710556_23	d__Bacteria;p__Proteobacteria;c__Gammaproteobacteria;o__Steroidobacterales;f__Steroidobacteraceae;g__ZC4RG24;s__ZC4RG24 sp003242685	Strict	VIM-5	carbapenem; cephalosporin; cephamycin; penam; penem	antibiotic inactivation	VIM beta-lactamase
bin-208	NODE_25_length_93733_cov_11.182243_7	d__Bacteria;p__Proteobacteria;c__Gammaproteobacteria;o__Steroidobacterales;f__Steroidobacteraceae;g__ZC4RG24;s__ZC4RG24 sp003242685	Strict	MexE	fluoroquinolone antibiotic; diaminopyrimidine antibiotic; phenicol antibiotic	antibiotic efflux	resistance-nodulation-cell division (RND) antibiotic efflux pump
bin-208	NODE_74_length_65965_cov_10.902336_35	d__Bacteria;p__Proteobacteria;c__Gammaproteobacteria;o__Steroidobacterales;f__Steroidobacteraceae;g__ZC4RG24;s__ZC4RG24 sp003242685	Strict	CMY-50	cephamycin	antibiotic inactivation	CMY beta-lactamase
bin-208	NODE_86_length_62551_cov_10.694444_33	d__Bacteria;p__Proteobacteria;c__Gammaproteobacteria;o__Steroidobacterales;f__Steroidobacteraceae;g__ZC4RG24;s__ZC4RG24 sp003242685	Strict	OXA-905	carbapenem; cephalosporin; penam	antibiotic inactivation	OXA beta-lactamase
bin-208	NODE_74_length_65965_cov_10.902336_36	d__Bacteria;p__Proteobacteria;c__Gammaproteobacteria;o__Steroidobacterales;f__Steroidobacteraceae;g__ZC4RG24;s__ZC4RG24 sp003242685	Strict	Staphylococcus intermedius chloramphenicol acetyltransferase	phenicol antibiotic	antibiotic inactivation	chloramphenicol acetyltransferase (CAT)
bin-208	NODE_74_length_65965_cov_10.902336_2	d__Bacteria;p__Proteobacteria;c__Gammaproteobacteria;o__Steroidobacterales;f__Steroidobacteraceae;g__ZC4RG24;s__ZC4RG24 sp003242685	Strict	MexR	macrolide antibiotic; fluoroquinolone antibiotic; monobactam; carbapenem; cephalosporin; cephamycin; penam; tetracycline antibiotic; peptide antibiotic; aminocoumarin antibiotic; diaminopyrimidine antibiotic; sulfonamide antibiotic; phenicol antibiotic; penem	antibiotic target alteration; antibiotic efflux	resistance-nodulation-cell division (RND) antibiotic efflux pump
bin-208	NODE_114_length_56758_cov_10.855397_30	d__Bacteria;p__Proteobacteria;c__Gammaproteobacteria;o__Steroidobacterales;f__Steroidobacteraceae;g__ZC4RG24;s__ZC4RG24 sp003242685	Strict	OXA-648	carbapenem; cephalosporin; penam	antibiotic inactivation	OXA beta-lactamase
bin-208	NODE_114_length_56758_cov_10.855397_31	d__Bacteria;p__Proteobacteria;c__Gammaproteobacteria;o__Steroidobacterales;f__Steroidobacteraceae;g__ZC4RG24;s__ZC4RG24 sp003242685	Strict	emrA	fluoroquinolone antibiotic	antibiotic efflux	major facilitator superfamily (MFS) antibiotic efflux pump
bin-208	NODE_147_length_51941_cov_10.495928_4	d__Bacteria;p__Proteobacteria;c__Gammaproteobacteria;o__Steroidobacterales;f__Steroidobacteraceae;g__ZC4RG24;s__ZC4RG24 sp003242685	Strict	mecR1	penam	antibiotic target replacement	methicillin resistant PBP2
bin-207	NODE_4858_length_10108_cov_1.770965_2	d__Bacteria;p__Proteobacteria;c__Alphaproteobacteria;o__GCA-2731375;f__GCA-2731375;g__;s__	Strict	adeF	fluoroquinolone antibiotic; tetracycline antibiotic	antibiotic efflux	resistance-nodulation-cell division (RND) antibiotic efflux pump
bin-207	NODE_371_length_35077_cov_1.806237_5	d__Bacteria;p__Proteobacteria;c__Alphaproteobacteria;o__GCA-2731375;f__GCA-2731375;g__;s__	Strict	vgaALC	lincosamide antibiotic; streptogramin antibiotic; streptogramin A antibiotic; pleuromutilin antibiotic	antibiotic target protection	vga-type ABC-F protein
bin-206	NODE_237_length_43418_cov_4.194151_14	d__Bacteria;p__Desulfobacterota_B;c__Binatia;o__UBA12015;f__UBA12015;g__VGTK01;s__	Strict	adeF	fluoroquinolone antibiotic; tetracycline antibiotic	antibiotic efflux	resistance-nodulation-cell division (RND) antibiotic efflux pump
bin-206	NODE_401_length_33930_cov_4.078366_17	d__Bacteria;p__Desulfobacterota_B;c__Binatia;o__UBA12015;f__UBA12015;g__VGTK01;s__	Strict	adeF	fluoroquinolone antibiotic; tetracycline antibiotic	antibiotic efflux	resistance-nodulation-cell division (RND) antibiotic efflux pump
bin-206	NODE_1_length_227670_cov_3.781632_3	d__Bacteria;p__Desulfobacterota_B;c__Binatia;o__UBA12015;f__UBA12015;g__VGTK01;s__	Strict	vanH gene in vanB cluster	glycopeptide antibiotic	antibiotic target alteration	vanH; glycopeptide resistance gene cluster
bin-206	NODE_1_length_227670_cov_3.781632_4	d__Bacteria;p__Desulfobacterota_B;c__Binatia;o__UBA12015;f__UBA12015;g__VGTK01;s__	Strict	Staphylococcus aureus norA	fluoroquinolone antibiotic	antibiotic efflux	major facilitator superfamily (MFS) antibiotic efflux pump
bin-206	NODE_2_length_200159_cov_3.887688_87	d__Bacteria;p__Desulfobacterota_B;c__Binatia;o__UBA12015;f__UBA12015;g__VGTK01;s__	Strict	BES-1	penam	antibiotic inactivation	BES Beta-lactamase
bin-206	NODE_5_length_172395_cov_4.208327_60	d__Bacteria;p__Desulfobacterota_B;c__Binatia;o__UBA12015;f__UBA12015;g__VGTK01;s__	Strict	mecC-type BlaZ	penam	antibiotic inactivation	BlaZ beta-lactamase
bin-206	NODE_32_length_84638_cov_4.411852_69	d__Bacteria;p__Desulfobacterota_B;c__Binatia;o__UBA12015;f__UBA12015;g__VGTK01;s__	Strict	OXA-756	carbapenem; cephalosporin; penam	antibiotic inactivation	OXA beta-lactamase
bin-206	NODE_2_length_200159_cov_3.887688_46	d__Bacteria;p__Desulfobacterota_B;c__Binatia;o__UBA12015;f__UBA12015;g__VGTK01;s__	Strict	mtrA	macrolide antibiotic; penam	antibiotic efflux	resistance-nodulation-cell division (RND) antibiotic efflux pump
bin-206	NODE_16_length_107314_cov_3.952102_20	d__Bacteria;p__Desulfobacterota_B;c__Binatia;o__UBA12015;f__UBA12015;g__VGTK01;s__	Strict	Mycobacterium tuberculosis pncA mutations conferring resistance to pyrazinamide	pyrazine antibiotic	antibiotic target alteration	Pyrazinamide resistant pncA
bin-206	NODE_15_length_109670_cov_4.435582_6	d__Bacteria;p__Desulfobacterota_B;c__Binatia;o__UBA12015;f__UBA12015;g__VGTK01;s__	Strict	AAC(6')-Ib-SK	aminoglycoside antibiotic	antibiotic inactivation	AAC(6')
bin-206	NODE_9_length_134672_cov_4.201085_64	d__Bacteria;p__Desulfobacterota_B;c__Binatia;o__UBA12015;f__UBA12015;g__VGTK01;s__	Strict	AAC(6')-IIb	aminoglycoside antibiotic	antibiotic inactivation	AAC(6')
bin-206	NODE_40_length_80019_cov_3.954751_16	d__Bacteria;p__Desulfobacterota_B;c__Binatia;o__UBA12015;f__UBA12015;g__VGTK01;s__	Strict	lsaC	lincosamide antibiotic; streptogramin antibiotic; pleuromutilin antibiotic	antibiotic target protection	lsa-type ABC-F protein
bin-206	NODE_16_length_107314_cov_3.952102_61	d__Bacteria;p__Desulfobacterota_B;c__Binatia;o__UBA12015;f__UBA12015;g__VGTK01;s__	Strict	smeF	macrolide antibiotic; fluoroquinolone antibiotic; tetracycline antibiotic; phenicol antibiotic	antibiotic efflux	resistance-nodulation-cell division (RND) antibiotic efflux pump
bin-206	NODE_23_length_95422_cov_3.72583_6	d__Bacteria;p__Desulfobacterota_B;c__Binatia;o__UBA12015;f__UBA12015;g__VGTK01;s__	Strict	sul3	sulfonamide antibiotic	antibiotic target replacement	sulfonamide resistant sul
bin-206	NODE_23_length_95422_cov_3.72583_7	d__Bacteria;p__Desulfobacterota_B;c__Binatia;o__UBA12015;f__UBA12015;g__VGTK01;s__	Strict	VMB-1	carbapenem	antibiotic inactivation	VMB beta-lactamase
bin-206	NODE_2_length_200159_cov_3.887688_47	d__Bacteria;p__Desulfobacterota_B;c__Binatia;o__UBA12015;f__UBA12015;g__VGTK01;s__	Strict	FosD	phosphonic acid antibiotic	antibiotic inactivation	fosfomycin thiol transferase
bin-206	NODE_2_length_200159_cov_3.887688_48	d__Bacteria;p__Desulfobacterota_B;c__Binatia;o__UBA12015;f__UBA12015;g__VGTK01;s__	Strict	APH(3')-Vb	aminoglycoside antibiotic	antibiotic inactivation	APH(3')
bin-206	NODE_1_length_227670_cov_3.781632_35	d__Bacteria;p__Desulfobacterota_B;c__Binatia;o__UBA12015;f__UBA12015;g__VGTK01;s__	Strict	Rm3	carbapenem; cephalosporin; penam	antibiotic inactivation	Rm3 family beta-lactamase
bin-205	NODE_556_length_29467_cov_2.187287_2	d__Bacteria;p__Deinococcota;c__Deinococci;o__Deinococcales;f__Trueperaceae;g__JAAYYF01;s__	Strict	vanY gene in vanM cluster	glycopeptide antibiotic	antibiotic target alteration	vanY; glycopeptide resistance gene cluster
bin-205	NODE_44573_length_2382_cov_2.031929_2	d__Bacteria;p__Deinococcota;c__Deinococci;o__Deinococcales;f__Trueperaceae;g__JAAYYF01;s__	Strict	mphK	macrolide antibiotic	antibiotic inactivation	macrolide phosphotransferase (MPH)
bin-205	NODE_344_length_36261_cov_2.339874_5	d__Bacteria;p__Deinococcota;c__Deinococci;o__Deinococcales;f__Trueperaceae;g__JAAYYF01;s__	Strict	golS	monobactam; carbapenem; cephalosporin; cephamycin; penam; phenicol antibiotic; penem	antibiotic efflux	resistance-nodulation-cell division (RND) antibiotic efflux pump
bin-204	NODE_1901_length_16857_cov_4.246981_7	d__Bacteria;p__Proteobacteria;c__Gammaproteobacteria;o__UBA6522;f__UBA6522;g__;s__	Strict	adeF	fluoroquinolone antibiotic; tetracycline antibiotic	antibiotic efflux	resistance-nodulation-cell division (RND) antibiotic efflux pump
bin-204	NODE_54_length_74081_cov_4.277294_41	d__Bacteria;p__Proteobacteria;c__Gammaproteobacteria;o__UBA6522;f__UBA6522;g__;s__	Strict	smeE	macrolide antibiotic; fluoroquinolone antibiotic; tetracycline antibiotic; phenicol antibiotic	antibiotic efflux	resistance-nodulation-cell division (RND) antibiotic efflux pump
bin-204	NODE_33_length_84504_cov_5.011413_1	d__Bacteria;p__Proteobacteria;c__Gammaproteobacteria;o__UBA6522;f__UBA6522;g__;s__	Strict	SRT-3	cephalosporin	antibiotic inactivation	SRT beta-lactamase
bin-204	NODE_59_length_71806_cov_4.704293_13	d__Bacteria;p__Proteobacteria;c__Gammaproteobacteria;o__UBA6522;f__UBA6522;g__;s__	Strict	tetA(58)	tetracycline antibiotic	antibiotic efflux	major facilitator superfamily (MFS) antibiotic efflux pump
bin-204	NODE_97_length_59780_cov_3.960639_14	d__Bacteria;p__Proteobacteria;c__Gammaproteobacteria;o__UBA6522;f__UBA6522;g__;s__	Strict	macB	macrolide antibiotic	antibiotic efflux	ATP-binding cassette (ABC) antibiotic efflux pump
bin-204	NODE_97_length_59780_cov_3.960639_40	d__Bacteria;p__Proteobacteria;c__Gammaproteobacteria;o__UBA6522;f__UBA6522;g__;s__	Strict	smeR	aminoglycoside antibiotic; cephalosporin; cephamycin; penam	antibiotic efflux	resistance-nodulation-cell division (RND) antibiotic efflux pump
bin-204	NODE_105_length_58291_cov_4.311172_15	d__Bacteria;p__Proteobacteria;c__Gammaproteobacteria;o__UBA6522;f__UBA6522;g__;s__	Strict	MexI	fluoroquinolone antibiotic; tetracycline antibiotic; disinfecting agents and antiseptics	antibiotic efflux	resistance-nodulation-cell division (RND) antibiotic efflux pump
bin-204	NODE_59_length_71806_cov_4.704293_50	d__Bacteria;p__Proteobacteria;c__Gammaproteobacteria;o__UBA6522;f__UBA6522;g__;s__	Strict	vgbC	streptogramin antibiotic; streptogramin B antibiotic	antibiotic inactivation	streptogramin vgb lyase
bin-204	NODE_105_length_58291_cov_4.311172_38	d__Bacteria;p__Proteobacteria;c__Gammaproteobacteria;o__UBA6522;f__UBA6522;g__;s__	Strict	VIM-69	carbapenem; cephalosporin; cephamycin; penam; penem	antibiotic inactivation	VIM beta-lactamase
bin-204	NODE_105_length_58291_cov_4.311172_39	d__Bacteria;p__Proteobacteria;c__Gammaproteobacteria;o__UBA6522;f__UBA6522;g__;s__	Strict	RanA	aminoglycoside antibiotic	antibiotic efflux	ATP-binding cassette (ABC) antibiotic efflux pump
bin-204	NODE_127_length_55014_cov_4.765172_42	d__Bacteria;p__Proteobacteria;c__Gammaproteobacteria;o__UBA6522;f__UBA6522;g__;s__	Strict	abcA	cephalosporin; penam; peptide antibiotic	antibiotic efflux	ATP-binding cassette (ABC) antibiotic efflux pump
bin-204	NODE_172_length_49408_cov_4.277754_37	d__Bacteria;p__Proteobacteria;c__Gammaproteobacteria;o__UBA6522;f__UBA6522;g__;s__	Strict	SHV-191	carbapenem; cephalosporin; penam	antibiotic inactivation	SHV beta-lactamase
bin-204	NODE_180_length_48593_cov_4.417323_50	d__Bacteria;p__Proteobacteria;c__Gammaproteobacteria;o__UBA6522;f__UBA6522;g__;s__	Strict	iri	rifamycin antibiotic	antibiotic inactivation	rifampin monooxygenase
bin-204	NODE_224_length_44162_cov_4.367935_4	d__Bacteria;p__Proteobacteria;c__Gammaproteobacteria;o__UBA6522;f__UBA6522;g__;s__	Strict	ALI-1	carbapenem	antibiotic inactivation	ALI beta-lactamase
bin-204	NODE_247_length_42646_cov_4.120934_11	d__Bacteria;p__Proteobacteria;c__Gammaproteobacteria;o__UBA6522;f__UBA6522;g__;s__	Strict	PDC-88	monobactam; carbapenem; cephalosporin	antibiotic inactivation	PDC beta-lactamase
bin-204	NODE_207_length_46258_cov_4.077779_37	d__Bacteria;p__Proteobacteria;c__Gammaproteobacteria;o__UBA6522;f__UBA6522;g__;s__	Strict	AAC(6')-34	aminoglycoside antibiotic	antibiotic inactivation	AAC(6')
bin-203	NODE_2199_length_15610_cov_1.892979_13	d__Bacteria;p__Firmicutes_G;c__Limnochordia;o__Limnochordales_A;f__ZCTH02-B6;g__;s__	Strict	vanW gene in vanI cluster	glycopeptide antibiotic	antibiotic target alteration	vanW; glycopeptide resistance gene cluster
bin-203	NODE_37716_length_2680_cov_1.974148_3	d__Bacteria;p__Firmicutes_G;c__Limnochordia;o__Limnochordales_A;f__ZCTH02-B6;g__;s__	Strict	vanT gene in vanG cluster	glycopeptide antibiotic	antibiotic target alteration	glycopeptide resistance gene cluster; vanT
bin-202	NODE_70_length_68301_cov_2.065421_14	d__Bacteria;p__Planctomycetota;c__UBA1135;o__UBA2386;f__UBA2386;g__;s__	Strict	tetA(60)	tetracycline antibiotic	antibiotic efflux	ATP-binding cassette (ABC) antibiotic efflux pump
bin-201	NODE_4307_length_10863_cov_1.838767_3	d__Bacteria;p__Proteobacteria;c__Gammaproteobacteria;o__Acidiferrobacterales;f__Sulfurifustaceae;g__JACQFZ01;s__	Strict	vanY gene in vanB cluster	glycopeptide antibiotic	antibiotic target alteration	vanY; glycopeptide resistance gene cluster
bin-201	NODE_5359_length_9524_cov_1.756837_7	d__Bacteria;p__Proteobacteria;c__Gammaproteobacteria;o__Acidiferrobacterales;f__Sulfurifustaceae;g__JACQFZ01;s__	Strict	otr(B)	tetracycline antibiotic	antibiotic efflux	major facilitator superfamily (MFS) antibiotic efflux pump
bin-201	NODE_6731_length_8359_cov_1.678693_5	d__Bacteria;p__Proteobacteria;c__Gammaproteobacteria;o__Acidiferrobacterales;f__Sulfurifustaceae;g__JACQFZ01;s__	Strict	vanT gene in vanG cluster	glycopeptide antibiotic	antibiotic target alteration	glycopeptide resistance gene cluster; vanT
bin-201	NODE_28961_length_3229_cov_1.955190_4	d__Bacteria;p__Proteobacteria;c__Gammaproteobacteria;o__Acidiferrobacterales;f__Sulfurifustaceae;g__JACQFZ01;s__	Strict	OXA-50	carbapenem; cephalosporin; penam	antibiotic inactivation	OXA beta-lactamase
bin-201	NODE_53_length_74394_cov_1.761132_13	d__Bacteria;p__Proteobacteria;c__Gammaproteobacteria;o__Acidiferrobacterales;f__Sulfurifustaceae;g__JACQFZ01;s__	Strict	OXA-727	carbapenem; cephalosporin; penam	antibiotic inactivation	OXA beta-lactamase
bin-20	NODE_7667_length_5545_cov_4.008490_2	d__Bacteria;p__Bacteroidota;c__Bacteroidia;o__Bacteroidales;f__UBA932;g__DMER64;s__DMER64 sp001512865	Strict	vanY gene in vanF cluster	glycopeptide antibiotic	antibiotic target alteration	vanY; glycopeptide resistance gene cluster
bin-189	NODE_272_length_49081_cov_1.461760_10	d__Bacteria;p__Actinobacteriota;c__Actinomycetia;o__Mycobacteriales;f__Micromonosporaceae;g__EFPC-2;s__	Strict	vanT gene in vanG cluster	glycopeptide antibiotic	antibiotic target alteration	glycopeptide resistance gene cluster; vanT
bin-186	NODE_2528_length_16114_cov_1.274911_12	d__Bacteria;p__Chloroflexota;c__Anaerolineae;o__Aggregatilineales;f__A4b;g__ZC4RG36;s__ZC4RG36 sp003242205	Strict	vanW gene in vanI cluster	glycopeptide antibiotic	antibiotic target alteration	vanW; glycopeptide resistance gene cluster
bin-185	NODE_3551_length_13214_cov_1.953924_15	d__Bacteria;p__Actinobacteriota;c__Actinomycetia;o__Streptosporangiales;f__Streptosporangiaceae;g__Thermopolyspora;s__	Strict	vanY gene in vanF cluster	glycopeptide antibiotic	antibiotic target alteration	vanY; glycopeptide resistance gene cluster
bin-185	NODE_18675_length_4375_cov_1.833333_1	d__Bacteria;p__Actinobacteriota;c__Actinomycetia;o__Streptosporangiales;f__Streptosporangiaceae;g__Thermopolyspora;s__	Strict	BEL-3	monobactam; cephalosporin; penam	antibiotic inactivation	BEL beta-lactamase
bin-185	NODE_839_length_28257_cov_1.900284_17	d__Bacteria;p__Actinobacteriota;c__Actinomycetia;o__Streptosporangiales;f__Streptosporangiaceae;g__Thermopolyspora;s__	Strict	mecR1	penam	antibiotic target replacement	methicillin resistant PBP2
bin-185	NODE_607_length_32809_cov_1.699192_32	d__Bacteria;p__Actinobacteriota;c__Actinomycetia;o__Streptosporangiales;f__Streptosporangiaceae;g__Thermopolyspora;s__	Strict	oqxB	fluoroquinolone antibiotic; glycylcycline; tetracycline antibiotic; diaminopyrimidine antibiotic; nitrofuran antibiotic	antibiotic efflux	resistance-nodulation-cell division (RND) antibiotic efflux pump
bin-185	NODE_631_length_32376_cov_1.832615_3	d__Bacteria;p__Actinobacteriota;c__Actinomycetia;o__Streptosporangiales;f__Streptosporangiaceae;g__Thermopolyspora;s__	Strict	OKP-C-1	cephalosporin; penam	antibiotic inactivation	OKP beta-lactamase
bin-184	NODE_9_length_162549_cov_3.276545_161	d__Bacteria;p__Proteobacteria;c__Gammaproteobacteria;o__Acidiferrobacterales;f__Sulfurifustaceae;g__JACQFZ01;s__	Strict	adeF	fluoroquinolone antibiotic; tetracycline antibiotic	antibiotic efflux	resistance-nodulation-cell division (RND) antibiotic efflux pump
bin-184	NODE_15_length_144358_cov_3.266170_125	d__Bacteria;p__Proteobacteria;c__Gammaproteobacteria;o__Acidiferrobacterales;f__Sulfurifustaceae;g__JACQFZ01;s__	Strict	vanT gene in vanG cluster	glycopeptide antibiotic	antibiotic target alteration	glycopeptide resistance gene cluster; vanT
bin-184	NODE_321_length_43606_cov_3.279445_4	d__Bacteria;p__Proteobacteria;c__Gammaproteobacteria;o__Acidiferrobacterales;f__Sulfurifustaceae;g__JACQFZ01;s__	Strict	vanY gene in vanB cluster	glycopeptide antibiotic	antibiotic target alteration	vanY; glycopeptide resistance gene cluster
bin-184	NODE_635_length_32229_cov_3.261541_14	d__Bacteria;p__Proteobacteria;c__Gammaproteobacteria;o__Acidiferrobacterales;f__Sulfurifustaceae;g__JACQFZ01;s__	Strict	OXA-50	carbapenem; cephalosporin; penam	antibiotic inactivation	OXA beta-lactamase
bin-184	NODE_744_length_30062_cov_3.091498_26	d__Bacteria;p__Proteobacteria;c__Gammaproteobacteria;o__Acidiferrobacterales;f__Sulfurifustaceae;g__JACQFZ01;s__	Strict	qacG	disinfecting agents and antiseptics	antibiotic efflux	small multidrug resistance (SMR) antibiotic efflux pump
bin-184	NODE_786_length_29342_cov_3.277323_28	d__Bacteria;p__Proteobacteria;c__Gammaproteobacteria;o__Acidiferrobacterales;f__Sulfurifustaceae;g__JACQFZ01;s__	Strict	otr(B)	tetracycline antibiotic	antibiotic efflux	major facilitator superfamily (MFS) antibiotic efflux pump
bin-183	NODE_2565_length_15987_cov_3.287768_3	d__Bacteria;p__Actinobacteriota;c__Acidimicrobiia;o__UBA5794;f__ZC4RG35;g__ZC4RG17;s__ZC4RG17 sp017577575	Strict	vanW gene in vanI cluster	glycopeptide antibiotic	antibiotic target alteration	vanW; glycopeptide resistance gene cluster
bin-183	NODE_4055_length_12264_cov_3.371261_2	d__Bacteria;p__Actinobacteriota;c__Acidimicrobiia;o__UBA5794;f__ZC4RG35;g__ZC4RG17;s__ZC4RG17 sp017577575	Strict	vanT gene in vanG cluster	glycopeptide antibiotic	antibiotic target alteration	glycopeptide resistance gene cluster; vanT
bin-183	NODE_35637_length_2690_cov_2.475224_2	d__Bacteria;p__Actinobacteriota;c__Acidimicrobiia;o__UBA5794;f__ZC4RG35;g__ZC4RG17;s__ZC4RG17 sp017577575	Strict	vanW gene in vanI cluster	glycopeptide antibiotic	antibiotic target alteration	vanW; glycopeptide resistance gene cluster
bin-183	NODE_413_length_39554_cov_3.138382_35	d__Bacteria;p__Actinobacteriota;c__Acidimicrobiia;o__UBA5794;f__ZC4RG35;g__ZC4RG17;s__ZC4RG17 sp017577575	Strict	poxtA	tetracycline antibiotic; oxazolidinone antibiotic; phenicol antibiotic	antibiotic target protection	Miscellaneous ABC-F subfamily ATP-binding cassette ribosomal protection proteins
bin-183	NODE_457_length_37829_cov_3.168691_6	d__Bacteria;p__Actinobacteriota;c__Acidimicrobiia;o__UBA5794;f__ZC4RG35;g__ZC4RG17;s__ZC4RG17 sp017577575	Strict	tet(X6)	tetracycline antibiotic	antibiotic inactivation	tetracycline inactivation enzyme
bin-182	NODE_4367_length_11695_cov_4.085754_13	d__Bacteria;p__Actinobacteriota;c__Actinomycetia;o__Streptosporangiales;f__Streptosporangiaceae;g__Thermobispora;s__Thermobispora bispora	Strict	tet(D)	tetracycline antibiotic	antibiotic efflux	major facilitator superfamily (MFS) antibiotic efflux pump
bin-182	NODE_239_length_48615_cov_4.413525_44	d__Bacteria;p__Actinobacteriota;c__Actinomycetia;o__Streptosporangiales;f__Streptosporangiaceae;g__Thermobispora;s__Thermobispora bispora	Strict	R39	penam	antibiotic inactivation	R39 beta-lactamase
bin-182	NODE_308_length_44127_cov_4.411614_3	d__Bacteria;p__Actinobacteriota;c__Actinomycetia;o__Streptosporangiales;f__Streptosporangiaceae;g__Thermobispora;s__Thermobispora bispora	Strict	APH(2'')-IIIa	aminoglycoside antibiotic	antibiotic inactivation	APH(2'')
bin-180	NODE_62_length_84201_cov_2.805850_52	d__Bacteria;p__Chloroflexota;c__Anaerolineae;o__Aggregatilineales;f__UBA3940;g__UBA3940;s__UBA3940 sp002385675	Strict	CMY-26	cephamycin	antibiotic inactivation	CMY beta-lactamase
bin-180	NODE_205_length_51614_cov_2.737138_51	d__Bacteria;p__Chloroflexota;c__Anaerolineae;o__Aggregatilineales;f__UBA3940;g__UBA3940;s__UBA3940 sp002385675	Strict	vanH gene in vanD cluster	glycopeptide antibiotic	antibiotic target alteration	vanH; glycopeptide resistance gene cluster
bin-179	NODE_6245_length_9367_cov_1.651515_3	d__Bacteria;p__Desulfobacterota;c__JACPFL01;o__;f__;g__;s__	Strict	vanT gene in vanG cluster	glycopeptide antibiotic	antibiotic target alteration	glycopeptide resistance gene cluster; vanT
bin-179	NODE_13956_length_5436_cov_1.246562_5	d__Bacteria;p__Desulfobacterota;c__JACPFL01;o__;f__;g__;s__	Strict	vanG	glycopeptide antibiotic	antibiotic target alteration	glycopeptide resistance gene cluster; Van ligase
bin-178	NODE_208_length_51205_cov_2.958240_13	d__Bacteria;p__Proteobacteria;c__Gammaproteobacteria;o__Steroidobacterales;f__Steroidobacteraceae;g__ZC4RG30;s__ZC4RG30 sp003242275	Strict	adeF	fluoroquinolone antibiotic; tetracycline antibiotic	antibiotic efflux	resistance-nodulation-cell division (RND) antibiotic efflux pump
bin-178	NODE_1206_length_23568_cov_3.104134_2	d__Bacteria;p__Proteobacteria;c__Gammaproteobacteria;o__Steroidobacterales;f__Steroidobacteraceae;g__ZC4RG30;s__ZC4RG30 sp003242275	Strict	vanT gene in vanG cluster	glycopeptide antibiotic	antibiotic target alteration	glycopeptide resistance gene cluster; vanT
bin-178	NODE_11463_length_6236_cov_2.548044_3	d__Bacteria;p__Proteobacteria;c__Gammaproteobacteria;o__Steroidobacterales;f__Steroidobacteraceae;g__ZC4RG30;s__ZC4RG30 sp003242275	Strict	adeF	fluoroquinolone antibiotic; tetracycline antibiotic	antibiotic efflux	resistance-nodulation-cell division (RND) antibiotic efflux pump
bin-178	NODE_374_length_41435_cov_3.444563_28	d__Bacteria;p__Proteobacteria;c__Gammaproteobacteria;o__Steroidobacterales;f__Steroidobacteraceae;g__ZC4RG30;s__ZC4RG30 sp003242275	Strict	OXA-19	carbapenem; cephalosporin; penam	antibiotic inactivation	OXA beta-lactamase
bin-178	NODE_390_length_40717_cov_3.215718_6	d__Bacteria;p__Proteobacteria;c__Gammaproteobacteria;o__Steroidobacterales;f__Steroidobacteraceae;g__ZC4RG30;s__ZC4RG30 sp003242275	Strict	acrD	aminoglycoside antibiotic	antibiotic efflux	resistance-nodulation-cell division (RND) antibiotic efflux pump
bin-178	NODE_310_length_43976_cov_2.957103_35	d__Bacteria;p__Proteobacteria;c__Gammaproteobacteria;o__Steroidobacterales;f__Steroidobacteraceae;g__ZC4RG30;s__ZC4RG30 sp003242275	Strict	vanH gene in vanO cluster	glycopeptide antibiotic	antibiotic target alteration	vanH; glycopeptide resistance gene cluster
bin-178	NODE_312_length_43835_cov_3.060904_1	d__Bacteria;p__Proteobacteria;c__Gammaproteobacteria;o__Steroidobacterales;f__Steroidobacteraceae;g__ZC4RG30;s__ZC4RG30 sp003242275	Strict	PLA-1	carbapenem; cephalosporin	antibiotic inactivation	PLA beta-lactamase
bin-178	NODE_250_length_48144_cov_3.115522_45	d__Bacteria;p__Proteobacteria;c__Gammaproteobacteria;o__Steroidobacterales;f__Steroidobacteraceae;g__ZC4RG30;s__ZC4RG30 sp003242275	Strict	lnuB	lincosamide antibiotic	antibiotic inactivation	lincosamide nucleotidyltransferase (LNU)
bin-178	NODE_276_length_45887_cov_3.002688_1	d__Bacteria;p__Proteobacteria;c__Gammaproteobacteria;o__Steroidobacterales;f__Steroidobacteraceae;g__ZC4RG30;s__ZC4RG30 sp003242275	Strict	tet(59)	tetracycline antibiotic	antibiotic efflux	major facilitator superfamily (MFS) antibiotic efflux pump
bin-178	NODE_208_length_51205_cov_2.95824_38	d__Bacteria;p__Proteobacteria;c__Gammaproteobacteria;o__Steroidobacterales;f__Steroidobacteraceae;g__ZC4RG30;s__ZC4RG30 sp003242275	Strict	mdtC	aminocoumarin antibiotic	antibiotic efflux	resistance-nodulation-cell division (RND) antibiotic efflux pump
bin-178	NODE_216_length_50681_cov_2.840013_3	d__Bacteria;p__Proteobacteria;c__Gammaproteobacteria;o__Steroidobacterales;f__Steroidobacteraceae;g__ZC4RG30;s__ZC4RG30 sp003242275	Strict	APH(2'')-Ig	aminoglycoside antibiotic	antibiotic inactivation	APH(2'')
bin-178	NODE_187_length_54223_cov_2.938461_43	d__Bacteria;p__Proteobacteria;c__Gammaproteobacteria;o__Steroidobacterales;f__Steroidobacteraceae;g__ZC4RG30;s__ZC4RG30 sp003242275	Strict	Bifidobacterium bifidum ileS conferring resistance to mupirocin	mupirocin-like antibiotic	antibiotic target alteration	antibiotic-resistant isoleucyl-tRNA synthetase (ileS)
bin-178	NODE_190_length_53982_cov_2.829747_1	d__Bacteria;p__Proteobacteria;c__Gammaproteobacteria;o__Steroidobacterales;f__Steroidobacteraceae;g__ZC4RG30;s__ZC4RG30 sp003242275	Strict	almG	peptide antibiotic	antibiotic target alteration	lipid A acyltransferase
bin-178	NODE_130_length_64704_cov_2.989222_58	d__Bacteria;p__Proteobacteria;c__Gammaproteobacteria;o__Steroidobacterales;f__Steroidobacteraceae;g__ZC4RG30;s__ZC4RG30 sp003242275	Strict	Staphylococcus aureus LmrS	macrolide antibiotic; aminoglycoside antibiotic; oxazolidinone antibiotic; diaminopyrimidine antibiotic; phenicol antibiotic	antibiotic efflux	major facilitator superfamily (MFS) antibiotic efflux pump
bin-178	NODE_132_length_64086_cov_3.09639_6	d__Bacteria;p__Proteobacteria;c__Gammaproteobacteria;o__Steroidobacterales;f__Steroidobacteraceae;g__ZC4RG30;s__ZC4RG30 sp003242275	Strict	CIA-1	carbapenem; cephalosporin	antibiotic inactivation	CIA beta-lactamase
bin-178	NODE_106_length_70670_cov_2.908198_64	d__Bacteria;p__Proteobacteria;c__Gammaproteobacteria;o__Steroidobacterales;f__Steroidobacteraceae;g__ZC4RG30;s__ZC4RG30 sp003242275	Strict	EC-5	cephalosporin	antibiotic inactivation	EC beta-lactamase
bin-178	NODE_114_length_68910_cov_2.99763_1	d__Bacteria;p__Proteobacteria;c__Gammaproteobacteria;o__Steroidobacterales;f__Steroidobacteraceae;g__ZC4RG30;s__ZC4RG30 sp003242275	Strict	mecD	penam	antibiotic target replacement	methicillin resistant PBP2
bin-178	NODE_85_length_75782_cov_3.095777_64	d__Bacteria;p__Proteobacteria;c__Gammaproteobacteria;o__Steroidobacterales;f__Steroidobacteraceae;g__ZC4RG30;s__ZC4RG30 sp003242275	Strict	ErmA	macrolide antibiotic; lincosamide antibiotic; streptogramin antibiotic; streptogramin A antibiotic; streptogramin B antibiotic	antibiotic target alteration	Erm 23S ribosomal RNA methyltransferase
bin-178	NODE_96_length_73056_cov_3.116469_1	d__Bacteria;p__Proteobacteria;c__Gammaproteobacteria;o__Steroidobacterales;f__Steroidobacteraceae;g__ZC4RG30;s__ZC4RG30 sp003242275	Strict	TER-2	carbapenem; cephalosporin	antibiotic inactivation	TER beta-lactamase
bin-176	NODE_59_length_85690_cov_3.336466_9	d__Bacteria;p__Proteobacteria;c__Gammaproteobacteria;o__Steroidobacterales;f__Steroidobacteraceae;g__ZC4RG24;s__	Strict	rsmA	fluoroquinolone antibiotic; diaminopyrimidine antibiotic; phenicol antibiotic	antibiotic efflux	resistance-nodulation-cell division (RND) antibiotic efflux pump
bin-176	NODE_295_length_44783_cov_3.144661_21	d__Bacteria;p__Proteobacteria;c__Gammaproteobacteria;o__Steroidobacterales;f__Steroidobacteraceae;g__ZC4RG24;s__	Strict	rsmA	fluoroquinolone antibiotic; diaminopyrimidine antibiotic; phenicol antibiotic	antibiotic efflux	resistance-nodulation-cell division (RND) antibiotic efflux pump
bin-176	NODE_431_length_38625_cov_3.134812_14	d__Bacteria;p__Proteobacteria;c__Gammaproteobacteria;o__Steroidobacterales;f__Steroidobacteraceae;g__ZC4RG24;s__	Strict	adeF	fluoroquinolone antibiotic; tetracycline antibiotic	antibiotic efflux	resistance-nodulation-cell division (RND) antibiotic efflux pump
bin-176	NODE_10940_length_6437_cov_2.952932_3	d__Bacteria;p__Proteobacteria;c__Gammaproteobacteria;o__Steroidobacterales;f__Steroidobacteraceae;g__ZC4RG24;s__	Strict	adeF	fluoroquinolone antibiotic; tetracycline antibiotic	antibiotic efflux	resistance-nodulation-cell division (RND) antibiotic efflux pump
bin-176	NODE_59_length_85690_cov_3.336466_37	d__Bacteria;p__Proteobacteria;c__Gammaproteobacteria;o__Steroidobacterales;f__Steroidobacteraceae;g__ZC4RG24;s__	Strict	QnrB74	fluoroquinolone antibiotic	antibiotic target protection	quinolone resistance protein (qnr)
bin-176	NODE_41_length_101640_cov_3.161043_84	d__Bacteria;p__Proteobacteria;c__Gammaproteobacteria;o__Steroidobacterales;f__Steroidobacteraceae;g__ZC4RG24;s__	Strict	mexX	macrolide antibiotic; fluoroquinolone antibiotic; aminoglycoside antibiotic; carbapenem; cephalosporin; cephamycin; penam; tetracycline antibiotic; phenicol antibiotic; disinfecting agents and antiseptics	antibiotic efflux	resistance-nodulation-cell division (RND) antibiotic efflux pump
bin-176	NODE_42_length_100654_cov_3.534364_1	d__Bacteria;p__Proteobacteria;c__Gammaproteobacteria;o__Steroidobacterales;f__Steroidobacteraceae;g__ZC4RG24;s__	Strict	MCR-5.2	peptide antibiotic	antibiotic target alteration	MCR phosphoethanolamine transferase
bin-176	NODE_22_length_126151_cov_3.130515_104	d__Bacteria;p__Proteobacteria;c__Gammaproteobacteria;o__Steroidobacterales;f__Steroidobacteraceae;g__ZC4RG24;s__	Strict	tet(H)	tetracycline antibiotic	antibiotic efflux	major facilitator superfamily (MFS) antibiotic efflux pump
bin-176	NODE_36_length_102482_cov_3.514601_1	d__Bacteria;p__Proteobacteria;c__Gammaproteobacteria;o__Steroidobacterales;f__Steroidobacteraceae;g__ZC4RG24;s__	Strict	aadA10	aminoglycoside antibiotic	antibiotic inactivation	ANT(3'')
bin-175	NODE_12_length_152867_cov_4.414711_77	d__Bacteria;p__Proteobacteria;c__Gammaproteobacteria;o__UBA6522;f__UBA6522;g__ZC4RG20;s__	Strict	adeF	fluoroquinolone antibiotic; tetracycline antibiotic	antibiotic efflux	resistance-nodulation-cell division (RND) antibiotic efflux pump
bin-175	NODE_1179_length_23789_cov_4.403136_19	d__Bacteria;p__Proteobacteria;c__Gammaproteobacteria;o__UBA6522;f__UBA6522;g__ZC4RG20;s__	Strict	adeF	fluoroquinolone antibiotic; tetracycline antibiotic	antibiotic efflux	resistance-nodulation-cell division (RND) antibiotic efflux pump
bin-175	NODE_123_length_66031_cov_4.373771_62	d__Bacteria;p__Proteobacteria;c__Gammaproteobacteria;o__UBA6522;f__UBA6522;g__ZC4RG20;s__	Strict	vanR gene in vanL cluster	glycopeptide antibiotic	antibiotic target alteration	glycopeptide resistance gene cluster; vanR
bin-175	NODE_139_length_62899_cov_3.858488_1	d__Bacteria;p__Proteobacteria;c__Gammaproteobacteria;o__UBA6522;f__UBA6522;g__ZC4RG20;s__	Strict	mcr-3.41	peptide antibiotic	antibiotic target alteration	MCR phosphoethanolamine transferase
bin-175	NODE_113_length_69076_cov_4.524881_63	d__Bacteria;p__Proteobacteria;c__Gammaproteobacteria;o__UBA6522;f__UBA6522;g__ZC4RG20;s__	Strict	nimJ	nitroimidazole antibiotic	antibiotic inactivation	nitroimidazole reductase
bin-175	NODE_121_length_66576_cov_4.467125_2	d__Bacteria;p__Proteobacteria;c__Gammaproteobacteria;o__UBA6522;f__UBA6522;g__ZC4RG20;s__	Strict	OXA-248	carbapenem; cephalosporin; penam	antibiotic inactivation	OXA beta-lactamase
bin-175	NODE_92_length_73997_cov_4.372993_67	d__Bacteria;p__Proteobacteria;c__Gammaproteobacteria;o__UBA6522;f__UBA6522;g__ZC4RG20;s__	Strict	Erm(48)	macrolide antibiotic; lincosamide antibiotic; streptogramin antibiotic; streptogramin B antibiotic	antibiotic target alteration	Erm 23S ribosomal RNA methyltransferase
bin-175	NODE_113_length_69076_cov_4.524881_6	d__Bacteria;p__Proteobacteria;c__Gammaproteobacteria;o__UBA6522;f__UBA6522;g__ZC4RG20;s__	Strict	cmeB	macrolide antibiotic; fluoroquinolone antibiotic; cephalosporin; fusidane antibiotic	antibiotic efflux	resistance-nodulation-cell division (RND) antibiotic efflux pump
bin-175	NODE_55_length_89137_cov_4.565824_86	d__Bacteria;p__Proteobacteria;c__Gammaproteobacteria;o__UBA6522;f__UBA6522;g__ZC4RG20;s__	Strict	CARB-14	penam	antibiotic inactivation	CARB beta-lactamase
bin-175	NODE_64_length_83669_cov_4.576477_1	d__Bacteria;p__Proteobacteria;c__Gammaproteobacteria;o__UBA6522;f__UBA6522;g__ZC4RG20;s__	Strict	CTX-M-200	cephalosporin	antibiotic inactivation	CTX-M beta-lactamase
bin-175	NODE_37_length_102159_cov_4.666409_89	d__Bacteria;p__Proteobacteria;c__Gammaproteobacteria;o__UBA6522;f__UBA6522;g__ZC4RG20;s__	Strict	Helicobacter pylori pbp1 mutants conferring resistance to amoxicillin	cephalosporin; cephamycin; penam	antibiotic target alteration	Penicillin-binding protein mutations conferring resistance to beta-lactam antibiotics
bin-175	NODE_39_length_101921_cov_4.678508_1	d__Bacteria;p__Proteobacteria;c__Gammaproteobacteria;o__UBA6522;f__UBA6522;g__ZC4RG20;s__	Strict	tet(Q)	tetracycline antibiotic	antibiotic target protection	tetracycline-resistant ribosomal protection protein
bin-175	NODE_12_length_152867_cov_4.414711_123	d__Bacteria;p__Proteobacteria;c__Gammaproteobacteria;o__UBA6522;f__UBA6522;g__ZC4RG20;s__	Strict	vanW gene in vanI cluster	glycopeptide antibiotic	antibiotic target alteration	vanW; glycopeptide resistance gene cluster
bin-175	NODE_29_length_109546_cov_4.450571_9	d__Bacteria;p__Proteobacteria;c__Gammaproteobacteria;o__UBA6522;f__UBA6522;g__ZC4RG20;s__	Strict	ErmH	macrolide antibiotic; lincosamide antibiotic; streptogramin antibiotic; streptogramin B antibiotic	antibiotic target alteration	Erm 23S ribosomal RNA methyltransferase
bin-175	NODE_152_length_59524_cov_4.521171_47	d__Bacteria;p__Proteobacteria;c__Gammaproteobacteria;o__UBA6522;f__UBA6522;g__ZC4RG20;s__	Strict	vanS gene in vanG cluster	glycopeptide antibiotic	antibiotic target alteration	vanS; glycopeptide resistance gene cluster
bin-175	NODE_156_length_58496_cov_4.475149_2	d__Bacteria;p__Proteobacteria;c__Gammaproteobacteria;o__UBA6522;f__UBA6522;g__ZC4RG20;s__	Strict	APH(9)-Ia	aminoglycoside antibiotic	antibiotic inactivation	APH(9)
bin-175	NODE_160_length_57881_cov_4.485698_51	d__Bacteria;p__Proteobacteria;c__Gammaproteobacteria;o__UBA6522;f__UBA6522;g__ZC4RG20;s__	Strict	ROB-7	cephalosporin; penam	antibiotic inactivation	ROB beta-lactamase
bin-174	NODE_19_length_139131_cov_3.126514_88	d__Bacteria;p__Myxococcota;c__Myxococcia;o__Myxococcales;f__Vulgatibacteraceae;g__;s__	Strict	adeF	fluoroquinolone antibiotic; tetracycline antibiotic	antibiotic efflux	resistance-nodulation-cell division (RND) antibiotic efflux pump
bin-174	NODE_666_length_31577_cov_2.590970_2	d__Bacteria;p__Myxococcota;c__Myxococcia;o__Myxococcales;f__Vulgatibacteraceae;g__;s__	Strict	vanT gene in vanG cluster	glycopeptide antibiotic	antibiotic target alteration	glycopeptide resistance gene cluster; vanT
bin-174	NODE_881_length_27530_cov_2.923184_16	d__Bacteria;p__Myxococcota;c__Myxococcia;o__Myxococcales;f__Vulgatibacteraceae;g__;s__	Strict	vanH gene in vanD cluster	glycopeptide antibiotic	antibiotic target alteration	vanH; glycopeptide resistance gene cluster
bin-174	NODE_19_length_139131_cov_3.126514_7	d__Bacteria;p__Myxococcota;c__Myxococcia;o__Myxococcales;f__Vulgatibacteraceae;g__;s__	Strict	Mycobacterium tuberculosis pncA mutations conferring resistance to pyrazinamide	pyrazine antibiotic	antibiotic target alteration	Pyrazinamide resistant pncA
bin-173	NODE_123_length_63056_cov_4.079296_50	d__Bacteria;p__Bacteroidota;c__Bacteroidia;o__Cytophagales;f__Cyclobacteriaceae;g__ZC4RG29;s__ZC4RG29 sp003242315	Strict	vanT gene in vanG cluster	glycopeptide antibiotic	antibiotic target alteration	glycopeptide resistance gene cluster; vanT
bin-172	NODE_3339_length_13289_cov_2.316365_2	d__Bacteria;p__Bacteroidota;c__Bacteroidia;o__Cytophagales;f__Cyclobacteriaceae;g__UBA2336;s__	Strict	rpoB2	rifamycin antibiotic	antibiotic target alteration; antibiotic target replacement	rifamycin-resistant beta-subunit of RNA polymerase (rpoB)
bin-172	NODE_9048_length_7203_cov_2.074194_1	d__Bacteria;p__Bacteroidota;c__Bacteroidia;o__Cytophagales;f__Cyclobacteriaceae;g__UBA2336;s__	Strict	adeH	fluoroquinolone antibiotic; tetracycline antibiotic	antibiotic efflux	resistance-nodulation-cell division (RND) antibiotic efflux pump
bin-17	NODE_7865_length_5461_cov_1.100300_1	d__Bacteria;p__Myxococcota;c__Polyangia;o__Polyangiales;f__SG8-38;g__JAAYBZ01;s__JAAYBZ01 sp012744445	Strict	vanT gene in vanG cluster	glycopeptide antibiotic	antibiotic target alteration	glycopeptide resistance gene cluster; vanT
bin-17	NODE_313_length_28539_cov_1.270379_25	d__Bacteria;p__Myxococcota;c__Polyangia;o__Polyangiales;f__SG8-38;g__JAAYBZ01;s__JAAYBZ01 sp012744445	Strict	Bifidobacterium bifidum ileS conferring resistance to mupirocin	mupirocin-like antibiotic	antibiotic target alteration	antibiotic-resistant isoleucyl-tRNA synthetase (ileS)
bin-17	NODE_1505_length_13136_cov_1.36959_13	d__Bacteria;p__Myxococcota;c__Polyangia;o__Polyangiales;f__SG8-38;g__JAAYBZ01;s__JAAYBZ01 sp012744445	Strict	MuxB	macrolide antibiotic; monobactam; tetracycline antibiotic; aminocoumarin antibiotic	antibiotic efflux	resistance-nodulation-cell division (RND) antibiotic efflux pump
bin-169	NODE_232_length_49757_cov_3.095688_40	d__Bacteria;p__Gemmatimonadota;c__Gemmatimonadetes;o__Longimicrobiales;f__RSA9;g__;s__	Strict	vanT gene in vanG cluster	glycopeptide antibiotic	antibiotic target alteration	glycopeptide resistance gene cluster; vanT
bin-168	NODE_4887_length_10681_cov_1.311920_2	d__Bacteria;p__Actinobacteriota;c__Actinomycetia;o__Euzebyales;f__Egibacteraceae;g__;s__	Strict	vanT gene in vanG cluster	glycopeptide antibiotic	antibiotic target alteration	glycopeptide resistance gene cluster; vanT
bin-168	NODE_7227_length_8371_cov_1.184619_1	d__Bacteria;p__Actinobacteriota;c__Actinomycetia;o__Euzebyales;f__Egibacteraceae;g__;s__	Strict	vanW gene in vanI cluster	glycopeptide antibiotic	antibiotic target alteration	vanW; glycopeptide resistance gene cluster
bin-168	NODE_934_length_26434_cov_1.320143_13	d__Bacteria;p__Actinobacteriota;c__Actinomycetia;o__Euzebyales;f__Egibacteraceae;g__;s__	Strict	cmeC	macrolide antibiotic; fluoroquinolone antibiotic; cephalosporin; fusidane antibiotic	antibiotic efflux	resistance-nodulation-cell division (RND) antibiotic efflux pump
bin-167	NODE_6_length_153441_cov_2.984659_145	d__Bacteria;p__Proteobacteria;c__Gammaproteobacteria;o__Steroidobacterales;f__Steroidobacteraceae;g__ZC4RG24;s__	Strict	dfrA35	diaminopyrimidine antibiotic	antibiotic target replacement	trimethoprim resistant dihydrofolate reductase dfr
bin-167	NODE_22_length_111749_cov_3.127152_104	d__Bacteria;p__Proteobacteria;c__Gammaproteobacteria;o__Steroidobacterales;f__Steroidobacteraceae;g__ZC4RG24;s__	Strict	APH(3')-VIIIb	aminoglycoside antibiotic	antibiotic inactivation	APH(3'')
bin-167	NODE_36_length_95610_cov_3.049213_2	d__Bacteria;p__Proteobacteria;c__Gammaproteobacteria;o__Steroidobacterales;f__Steroidobacteraceae;g__ZC4RG24;s__	Strict	ceoB	fluoroquinolone antibiotic; aminoglycoside antibiotic	antibiotic efflux	resistance-nodulation-cell division (RND) antibiotic efflux pump
bin-167	NODE_36_length_95610_cov_3.049213_84	d__Bacteria;p__Proteobacteria;c__Gammaproteobacteria;o__Steroidobacterales;f__Steroidobacteraceae;g__ZC4RG24;s__	Strict	MuxB	macrolide antibiotic; monobactam; tetracycline antibiotic; aminocoumarin antibiotic	antibiotic efflux	resistance-nodulation-cell division (RND) antibiotic efflux pump
bin-167	NODE_40_length_92369_cov_3.20018_1	d__Bacteria;p__Proteobacteria;c__Gammaproteobacteria;o__Steroidobacterales;f__Steroidobacteraceae;g__ZC4RG24;s__	Strict	MexH	fluoroquinolone antibiotic; tetracycline antibiotic; disinfecting agents and antiseptics	antibiotic efflux	resistance-nodulation-cell division (RND) antibiotic efflux pump
bin-167	NODE_40_length_92369_cov_3.20018_91	d__Bacteria;p__Proteobacteria;c__Gammaproteobacteria;o__Steroidobacterales;f__Steroidobacteraceae;g__ZC4RG24;s__	Strict	lsaA	lincosamide antibiotic; streptogramin antibiotic; streptogramin A antibiotic; streptogramin B antibiotic; pleuromutilin antibiotic	antibiotic target protection	lsa-type ABC-F protein
bin-167	NODE_62_length_79404_cov_3.190358_66	d__Bacteria;p__Proteobacteria;c__Gammaproteobacteria;o__Steroidobacterales;f__Steroidobacteraceae;g__ZC4RG24;s__	Strict	tet(B)	tetracycline antibiotic	antibiotic efflux	major facilitator superfamily (MFS) antibiotic efflux pump
bin-167	NODE_107_length_65766_cov_3.04089_5	d__Bacteria;p__Proteobacteria;c__Gammaproteobacteria;o__Steroidobacterales;f__Steroidobacteraceae;g__ZC4RG24;s__	Strict	MuxC	macrolide antibiotic; monobactam; tetracycline antibiotic; aminocoumarin antibiotic	antibiotic efflux	resistance-nodulation-cell division (RND) antibiotic efflux pump
bin-167	NODE_58_length_81328_cov_3.202756_4	d__Bacteria;p__Proteobacteria;c__Gammaproteobacteria;o__Steroidobacterales;f__Steroidobacteraceae;g__ZC4RG24;s__	Strict	Streptococcus agalactiae mprF	peptide antibiotic	antibiotic target alteration	defensin resistant mprF
bin-167	NODE_58_length_81328_cov_3.202756_78	d__Bacteria;p__Proteobacteria;c__Gammaproteobacteria;o__Steroidobacterales;f__Steroidobacteraceae;g__ZC4RG24;s__	Strict	MexV	macrolide antibiotic; fluoroquinolone antibiotic; tetracycline antibiotic; phenicol antibiotic; disinfecting agents and antiseptics	antibiotic efflux	resistance-nodulation-cell division (RND) antibiotic efflux pump
bin-167	NODE_111_length_65308_cov_3.212915_69	d__Bacteria;p__Proteobacteria;c__Gammaproteobacteria;o__Steroidobacterales;f__Steroidobacteraceae;g__ZC4RG24;s__	Strict	amrB	aminoglycoside antibiotic	antibiotic efflux	resistance-nodulation-cell division (RND) antibiotic efflux pump
bin-167	NODE_131_length_61748_cov_3.261924_2	d__Bacteria;p__Proteobacteria;c__Gammaproteobacteria;o__Steroidobacterales;f__Steroidobacteraceae;g__ZC4RG24;s__	Strict	novA	aminocoumarin antibiotic	antibiotic efflux	ATP-binding cassette (ABC) antibiotic efflux pump
bin-167	NODE_11_length_140956_cov_3.099113_2	d__Bacteria;p__Proteobacteria;c__Gammaproteobacteria;o__Steroidobacterales;f__Steroidobacteraceae;g__ZC4RG24;s__	Strict	MCR-7.1	peptide antibiotic	antibiotic target alteration	MCR phosphoethanolamine transferase
bin-166	NODE_1237_length_23356_cov_1.757803_18	d__Bacteria;p__Actinobacteriota;c__Actinomycetia;o__Mycobacteriales;f__Micromonosporaceae;g__;s__	Strict	vanW gene in vanI cluster	glycopeptide antibiotic	antibiotic target alteration	vanW; glycopeptide resistance gene cluster
bin-165	NODE_10_length_146056_cov_4.287674_110	d__Bacteria;p__Firmicutes_G;c__Limnochordia;o__Limnochordales_A;f__ZCTH02-B6;g__;s__	Strict	LRA-18	cephalosporin; penam	antibiotic inactivation	class C LRA beta-lactamase
bin-165	NODE_23_length_108832_cov_4.300317_1	d__Bacteria;p__Firmicutes_G;c__Limnochordia;o__Limnochordales_A;f__ZCTH02-B6;g__;s__	Strict	tet(Q)	tetracycline antibiotic	antibiotic target protection	tetracycline-resistant ribosomal protection protein
bin-165	NODE_27_length_103729_cov_4.224204_27	d__Bacteria;p__Firmicutes_G;c__Limnochordia;o__Limnochordales_A;f__ZCTH02-B6;g__;s__	Strict	ACT-19	carbapenem; cephalosporin; cephamycin; penam	antibiotic inactivation	ACT beta-lactamase
bin-164	NODE_4_length_184617_cov_11.176113_5	d__Bacteria;p__Actinobacteriota;c__Actinomycetia;o__Mycobacteriales;f__Micromonosporaceae;g__;s__	Strict	OmpA	peptide antibiotic	reduced permeability to antibiotic	General Bacterial Porin with reduced permeability to peptide antibiotics
bin-161	NODE_1689_length_12940_cov_2.281511_5	d__Bacteria;p__Proteobacteria;c__Gammaproteobacteria;o__Pseudomonadales;f__Cellvibrionaceae;g__Cellvibrio;s__	Strict	ceoB	fluoroquinolone antibiotic; aminoglycoside antibiotic	antibiotic efflux	resistance-nodulation-cell division (RND) antibiotic efflux pump
bin-161	NODE_53_length_59564_cov_1.882127_9	d__Bacteria;p__Proteobacteria;c__Gammaproteobacteria;o__Pseudomonadales;f__Cellvibrionaceae;g__Cellvibrio;s__	Strict	Vibrio cholerae varG	carbapenem	antibiotic inactivation	Subclass B1 Vibrio cholerae varG beta-lactamase
bin-16	NODE_40_length_83849_cov_3.598517_69	d__Bacteria;p__Proteobacteria;c__Gammaproteobacteria;o__Pseudomonadales;f__Oleiphilaceae;g__Marinobacter;s__	Strict	rsmA	fluoroquinolone antibiotic; diaminopyrimidine antibiotic; phenicol antibiotic	antibiotic efflux	resistance-nodulation-cell division (RND) antibiotic efflux pump
bin-16	NODE_40_length_83849_cov_3.598517_13	d__Bacteria;p__Proteobacteria;c__Gammaproteobacteria;o__Pseudomonadales;f__Oleiphilaceae;g__Marinobacter;s__	Strict	tet(B)	tetracycline antibiotic	antibiotic efflux	major facilitator superfamily (MFS) antibiotic efflux pump
bin-16	NODE_45_length_73677_cov_4.025534_14	d__Bacteria;p__Proteobacteria;c__Gammaproteobacteria;o__Pseudomonadales;f__Oleiphilaceae;g__Marinobacter;s__	Strict	tcr3	tetracycline antibiotic	antibiotic efflux	major facilitator superfamily (MFS) antibiotic efflux pump
bin-159	NODE_340_length_27350_cov_1.988135_22	d__Bacteria;p__Gemmatimonadota;c__Gemmatimonadetes;o__Longimicrobiales;f__RSA9;g__;s__	Strict	vanT gene in vanG cluster	glycopeptide antibiotic	antibiotic target alteration	glycopeptide resistance gene cluster; vanT
bin-158	NODE_8_length_93030_cov_2.30323_2	d__Bacteria;p__Proteobacteria;c__Gammaproteobacteria;o__Burkholderiales;f__Methylophilaceae;g__UBA6140;s__	Strict	vanH gene in vanB cluster	glycopeptide antibiotic	antibiotic target alteration	vanH; glycopeptide resistance gene cluster
bin-156	NODE_603_length_21540_cov_1.149629_4	d__Bacteria;p__Verrucomicrobiota;c__Verrucomicrobiae;o__Verrucomicrobiales;f__V1-33;g__CAJBME01;s__	Strict	Escherichia coli fabI mutations conferring resistance to isoniazid and triclosan	disinfecting agents and antiseptics; isoniazid-like antibiotic	antibiotic target alteration	antibiotic resistant fabI
bin-155	NODE_50_length_61326_cov_1.634749_12	d__Bacteria;p__Verrucomicrobiota;c__Verrucomicrobiae;o__Opitutales;f__Opitutaceae;g__Opitutus;s__	Strict	ACI-1	cephalosporin; penam; penem	antibiotic inactivation	ACI beta-lactamase
bin-155	NODE_54_length_59041_cov_1.919544_12	d__Bacteria;p__Verrucomicrobiota;c__Verrucomicrobiae;o__Opitutales;f__Opitutaceae;g__Opitutus;s__	Strict	smeC	aminoglycoside antibiotic; cephalosporin; cephamycin; penam	antibiotic efflux	resistance-nodulation-cell division (RND) antibiotic efflux pump
bin-155	NODE_56_length_58774_cov_1.737156_15	d__Bacteria;p__Verrucomicrobiota;c__Verrucomicrobiae;o__Opitutales;f__Opitutaceae;g__Opitutus;s__	Strict	adeF	fluoroquinolone antibiotic; tetracycline antibiotic	antibiotic efflux	resistance-nodulation-cell division (RND) antibiotic efflux pump
bin-155	NODE_146_length_38094_cov_1.766113_5	d__Bacteria;p__Verrucomicrobiota;c__Verrucomicrobiae;o__Opitutales;f__Opitutaceae;g__Opitutus;s__	Strict	acrB	fluoroquinolone antibiotic; cephalosporin; glycylcycline; penam; tetracycline antibiotic; rifamycin antibiotic; phenicol antibiotic; disinfecting agents and antiseptics	antibiotic efflux	resistance-nodulation-cell division (RND) antibiotic efflux pump
bin-155	NODE_72_length_53447_cov_1.85889_25	d__Bacteria;p__Verrucomicrobiota;c__Verrucomicrobiae;o__Opitutales;f__Opitutaceae;g__Opitutus;s__	Strict	pmrA	fluoroquinolone antibiotic	antibiotic efflux	major facilitator superfamily (MFS) antibiotic efflux pump
bin-155	NODE_109_length_44450_cov_2.021501_12	d__Bacteria;p__Verrucomicrobiota;c__Verrucomicrobiae;o__Opitutales;f__Opitutaceae;g__Opitutus;s__	Strict	MCR-9.1	peptide antibiotic	antibiotic target alteration	MCR phosphoethanolamine transferase
bin-155	NODE_113_length_43653_cov_1.901714_27	d__Bacteria;p__Verrucomicrobiota;c__Verrucomicrobiae;o__Opitutales;f__Opitutaceae;g__Opitutus;s__	Strict	tet(E)	tetracycline antibiotic	antibiotic efflux	major facilitator superfamily (MFS) antibiotic efflux pump
bin-155	NODE_146_length_38094_cov_1.766113_18	d__Bacteria;p__Verrucomicrobiota;c__Verrucomicrobiae;o__Opitutales;f__Opitutaceae;g__Opitutus;s__	Strict	salE	lincosamide antibiotic; streptogramin antibiotic; streptogramin A antibiotic; pleuromutilin antibiotic	antibiotic target protection	sal-type ABC-F protein
bin-155	NODE_39_length_65018_cov_1.924689_21	d__Bacteria;p__Verrucomicrobiota;c__Verrucomicrobiae;o__Opitutales;f__Opitutaceae;g__Opitutus;s__	Strict	adeR	glycylcycline; tetracycline antibiotic	antibiotic efflux	resistance-nodulation-cell division (RND) antibiotic efflux pump
bin-155	NODE_4047_length_8475_cov_1.29552_7	d__Bacteria;p__Verrucomicrobiota;c__Verrucomicrobiae;o__Opitutales;f__Opitutaceae;g__Opitutus;s__	Strict	vanT gene in vanG cluster	glycopeptide antibiotic	antibiotic target alteration	glycopeptide resistance gene cluster; vanT
bin-153	NODE_160_length_36948_cov_1.689362_16	d__Bacteria;p__Proteobacteria;c__Gammaproteobacteria;o__UBA6522;f__UBA6522;g__ZC4RG20;s__ZC4RG20 sp017577365	Strict	vanH gene in vanO cluster	glycopeptide antibiotic	antibiotic target alteration	vanH; glycopeptide resistance gene cluster
bin-153	NODE_1144_length_15782_cov_1.651230_2	d__Bacteria;p__Proteobacteria;c__Gammaproteobacteria;o__UBA6522;f__UBA6522;g__ZC4RG20;s__ZC4RG20 sp017577365	Strict	adeF	fluoroquinolone antibiotic; tetracycline antibiotic	antibiotic efflux	resistance-nodulation-cell division (RND) antibiotic efflux pump
bin-153	NODE_9101_length_5517_cov_1.598516_3	d__Bacteria;p__Proteobacteria;c__Gammaproteobacteria;o__UBA6522;f__UBA6522;g__ZC4RG20;s__ZC4RG20 sp017577365	Strict	rsmA	fluoroquinolone antibiotic; diaminopyrimidine antibiotic; phenicol antibiotic	antibiotic efflux	resistance-nodulation-cell division (RND) antibiotic efflux pump
bin-153	NODE_53_length_59564_cov_1.882127_17	d__Bacteria;p__Proteobacteria;c__Gammaproteobacteria;o__UBA6522;f__UBA6522;g__ZC4RG20;s__ZC4RG20 sp017577365	Strict	myrA	macrolide antibiotic; lincosamide antibiotic	antibiotic target alteration	non-erm 23S ribosomal RNA methyltransferase (G748)
bin-153	NODE_53_length_59564_cov_1.882127_18	d__Bacteria;p__Proteobacteria;c__Gammaproteobacteria;o__UBA6522;f__UBA6522;g__ZC4RG20;s__ZC4RG20 sp017577365	Strict	tetB(60)	tetracycline antibiotic	antibiotic efflux	ATP-binding cassette (ABC) antibiotic efflux pump
bin-153	NODE_141_length_38671_cov_1.934724_8	d__Bacteria;p__Proteobacteria;c__Gammaproteobacteria;o__UBA6522;f__UBA6522;g__ZC4RG20;s__ZC4RG20 sp017577365	Strict	pp-flo	phenicol antibiotic	antibiotic efflux	major facilitator superfamily (MFS) antibiotic efflux pump
bin-153	NODE_141_length_38671_cov_1.934724_9	d__Bacteria;p__Proteobacteria;c__Gammaproteobacteria;o__UBA6522;f__UBA6522;g__ZC4RG20;s__ZC4RG20 sp017577365	Strict	ANT(3'')-IIc	aminoglycoside antibiotic	antibiotic inactivation	ANT(3'')
bin-153	NODE_53_length_59564_cov_1.882127_22	d__Bacteria;p__Proteobacteria;c__Gammaproteobacteria;o__UBA6522;f__UBA6522;g__ZC4RG20;s__ZC4RG20 sp017577365	Strict	Bifidobacterium bifidum ileS conferring resistance to mupirocin	mupirocin-like antibiotic	antibiotic target alteration	antibiotic-resistant isoleucyl-tRNA synthetase (ileS)
bin-153	NODE_182_length_35653_cov_1.716433_18	d__Bacteria;p__Proteobacteria;c__Gammaproteobacteria;o__UBA6522;f__UBA6522;g__ZC4RG20;s__ZC4RG20 sp017577365	Strict	vanR gene in vanC cluster	glycopeptide antibiotic	antibiotic target alteration	glycopeptide resistance gene cluster; vanR
bin-153	NODE_244_length_32039_cov_1.969353_3	d__Bacteria;p__Proteobacteria;c__Gammaproteobacteria;o__UBA6522;f__UBA6522;g__ZC4RG20;s__ZC4RG20 sp017577365	Strict	SME-1	carbapenem	antibiotic inactivation	SME beta-lactamase
bin-153	NODE_53_length_59564_cov_1.882127_31	d__Bacteria;p__Proteobacteria;c__Gammaproteobacteria;o__UBA6522;f__UBA6522;g__ZC4RG20;s__ZC4RG20 sp017577365	Strict	rmtG	aminoglycoside antibiotic	antibiotic target alteration	16S rRNA methyltransferase (G1405)
bin-153	NODE_286_length_29443_cov_1.845818_2	d__Bacteria;p__Proteobacteria;c__Gammaproteobacteria;o__UBA6522;f__UBA6522;g__ZC4RG20;s__ZC4RG20 sp017577365	Strict	APH(3')-IVa	aminoglycoside antibiotic	antibiotic inactivation	APH(3')
bin-153	NODE_53_length_59564_cov_1.882127_33	d__Bacteria;p__Proteobacteria;c__Gammaproteobacteria;o__UBA6522;f__UBA6522;g__ZC4RG20;s__ZC4RG20 sp017577365	Strict	Erm(37)	macrolide antibiotic; lincosamide antibiotic; streptogramin antibiotic; streptogramin A antibiotic; streptogramin B antibiotic	antibiotic target alteration	Erm 23S ribosomal RNA methyltransferase
bin-153	NODE_53_length_59564_cov_1.882127_34	d__Bacteria;p__Proteobacteria;c__Gammaproteobacteria;o__UBA6522;f__UBA6522;g__ZC4RG20;s__ZC4RG20 sp017577365	Strict	Streptomyces rimosus otr(A)	tetracycline antibiotic	antibiotic target protection	tetracycline-resistant ribosomal protection protein
bin-153	NODE_258_length_31165_cov_1.729042_12	d__Bacteria;p__Proteobacteria;c__Gammaproteobacteria;o__UBA6522;f__UBA6522;g__ZC4RG20;s__ZC4RG20 sp017577365	Strict	cfr(D)	lincosamide antibiotic; streptogramin antibiotic; oxazolidinone antibiotic; glycopeptide antibiotic; phenicol antibiotic	antibiotic target alteration	Cfr 23S ribosomal RNA methyltransferase
bin-153	NODE_58_length_57658_cov_1.884984_18	d__Bacteria;p__Proteobacteria;c__Gammaproteobacteria;o__UBA6522;f__UBA6522;g__ZC4RG20;s__ZC4RG20 sp017577365	Strict	msrA	macrolide antibiotic; streptogramin antibiotic; streptogramin B antibiotic	antibiotic target protection	msr-type ABC-F protein
bin-152	NODE_39_length_65018_cov_1.924689_20	d__Bacteria;p__Proteobacteria;c__Gammaproteobacteria;o__Pseudomonadales;f__Cellvibrionaceae;g__Cellvibrio;s__	Strict	evgS	macrolide antibiotic; fluoroquinolone antibiotic; penam; tetracycline antibiotic	antibiotic efflux	major facilitator superfamily (MFS) antibiotic efflux pump; resistance-nodulation-cell division (RND) antibiotic efflux pump
bin-152	NODE_563_length_22295_cov_2.101047_20	d__Bacteria;p__Proteobacteria;c__Gammaproteobacteria;o__Pseudomonadales;f__Cellvibrionaceae;g__Cellvibrio;s__	Strict	PNGM-1	carbapenem; cephalosporin; penam	antibiotic inactivation	PNGM beta-lactamase
bin-152	NODE_536_length_22692_cov_2.132329_12	d__Bacteria;p__Proteobacteria;c__Gammaproteobacteria;o__Pseudomonadales;f__Cellvibrionaceae;g__Cellvibrio;s__	Strict	OXA-671	carbapenem; cephalosporin; penam	antibiotic inactivation	OXA beta-lactamase
bin-151	NODE_16674_length_4183_cov_8.955375_5	d__Bacteria;p__Planctomycetota;c__Phycisphaerae;o__Phycisphaerales;f__SM1A02;g__;s__	Strict	vanT gene in vanG cluster	glycopeptide antibiotic	antibiotic target alteration	glycopeptide resistance gene cluster; vanT
bin-151	NODE_15_length_64217_cov_11.48151_2	d__Bacteria;p__Planctomycetota;c__Phycisphaerae;o__Phycisphaerales;f__SM1A02;g__;s__	Strict	opcM	fluoroquinolone antibiotic; aminoglycoside antibiotic	antibiotic efflux	resistance-nodulation-cell division (RND) antibiotic efflux pump
bin-150	NODE_375_length_27094_cov_3.517114_4	d__Bacteria;p__Acidobacteriota;c__Vicinamibacteria;o__Vicinamibacterales;f__SCN-69-37;g__SCN-69-37;s__SCN-69-37 sp003242705	Strict	arnA	macrolide antibiotic; peptide antibiotic	antibiotic target alteration; antibiotic efflux; resistance by absence	ATP-binding cassette (ABC) antibiotic efflux pump; pmr phosphoethanolamine transferase
bin-150	NODE_375_length_27094_cov_3.517114_5	d__Bacteria;p__Acidobacteriota;c__Vicinamibacteria;o__Vicinamibacterales;f__SCN-69-37;g__SCN-69-37;s__SCN-69-37 sp003242705	Strict	vatE	streptogramin antibiotic; streptogramin A antibiotic	antibiotic inactivation	streptogramin vat acetyltransferase
bin-150	NODE_375_length_27094_cov_3.517114_6	d__Bacteria;p__Acidobacteriota;c__Vicinamibacteria;o__Vicinamibacterales;f__SCN-69-37;g__SCN-69-37;s__SCN-69-37 sp003242705	Strict	ugd	peptide antibiotic	antibiotic target alteration	pmr phosphoethanolamine transferase
bin-150	NODE_375_length_27094_cov_3.517114_7	d__Bacteria;p__Acidobacteriota;c__Vicinamibacteria;o__Vicinamibacterales;f__SCN-69-37;g__SCN-69-37;s__SCN-69-37 sp003242705	Strict	tet(59)	tetracycline antibiotic	antibiotic efflux	major facilitator superfamily (MFS) antibiotic efflux pump
bin-150	NODE_375_length_27094_cov_3.517114_8	d__Bacteria;p__Acidobacteriota;c__Vicinamibacteria;o__Vicinamibacterales;f__SCN-69-37;g__SCN-69-37;s__SCN-69-37 sp003242705	Strict	arnA	macrolide antibiotic; peptide antibiotic	antibiotic target alteration; antibiotic efflux; resistance by absence	ATP-binding cassette (ABC) antibiotic efflux pump; pmr phosphoethanolamine transferase
bin-147	NODE_88_length_43723_cov_2.030943_3	d__Bacteria;p__Gemmatimonadota;c__Gemmatimonadetes;o__Longimicrobiales;f__RSA9;g__;s__	Strict	MexV	macrolide antibiotic; fluoroquinolone antibiotic; tetracycline antibiotic; phenicol antibiotic; disinfecting agents and antiseptics	antibiotic efflux	resistance-nodulation-cell division (RND) antibiotic efflux pump
bin-145	NODE_16033_length_4287_cov_1.732692_1	d__Bacteria;p__Proteobacteria;c__Gammaproteobacteria;o__Steroidobacterales;f__Steroidobacteraceae;g__JAAYXG01;s__JAAYXG01 sp012516015	Strict	vanT gene in vanG cluster	glycopeptide antibiotic	antibiotic target alteration	glycopeptide resistance gene cluster; vanT
bin-145	NODE_280_length_30024_cov_1.737499_1	d__Bacteria;p__Proteobacteria;c__Gammaproteobacteria;o__Steroidobacterales;f__Steroidobacteraceae;g__JAAYXG01;s__JAAYXG01 sp012516015	Strict	vanG	glycopeptide antibiotic	antibiotic target alteration	glycopeptide resistance gene cluster; Van ligase
bin-145	NODE_280_length_30024_cov_1.737499_2	d__Bacteria;p__Proteobacteria;c__Gammaproteobacteria;o__Steroidobacterales;f__Steroidobacteraceae;g__JAAYXG01;s__JAAYXG01 sp012516015	Strict	PAC-1	cephalosporin	antibiotic inactivation	PAC beta-lactamase
bin-145	NODE_280_length_30024_cov_1.737499_3	d__Bacteria;p__Proteobacteria;c__Gammaproteobacteria;o__Steroidobacterales;f__Steroidobacteraceae;g__JAAYXG01;s__JAAYXG01 sp012516015	Strict	tet(X4)	glycylcycline; tetracycline antibiotic	antibiotic inactivation	tetracycline inactivation enzyme
bin-145	NODE_280_length_30024_cov_1.737499_4	d__Bacteria;p__Proteobacteria;c__Gammaproteobacteria;o__Steroidobacterales;f__Steroidobacteraceae;g__JAAYXG01;s__JAAYXG01 sp012516015	Strict	sul3	sulfonamide antibiotic	antibiotic target replacement	sulfonamide resistant sul
bin-144	NODE_20232_length_3704_cov_2.991054_3	d__Bacteria;p__Bacteroidota;c__Bacteroidia;o__Bacteroidales;f__Marinilabiliaceae;g__Geofilum;s__Geofilum sp002411385	Strict	vanY gene in vanF cluster	glycopeptide antibiotic	antibiotic target alteration	vanY; glycopeptide resistance gene cluster
bin-143	NODE_3299_length_10835_cov_1.651849_11	d__Bacteria;p__Proteobacteria;c__Gammaproteobacteria;o__Steroidobacterales;f__Steroidobacteraceae;g__ZC4RG30;s__	Strict	rsmA	fluoroquinolone antibiotic; diaminopyrimidine antibiotic; phenicol antibiotic	antibiotic efflux	resistance-nodulation-cell division (RND) antibiotic efflux pump
bin-143	NODE_167_length_36561_cov_1.713537_1	d__Bacteria;p__Proteobacteria;c__Gammaproteobacteria;o__Steroidobacterales;f__Steroidobacteraceae;g__ZC4RG30;s__	Strict	rmtF	aminoglycoside antibiotic	antibiotic target alteration	16S rRNA methyltransferase (G1405)
bin-143	NODE_167_length_36561_cov_1.713537_4	d__Bacteria;p__Proteobacteria;c__Gammaproteobacteria;o__Steroidobacterales;f__Steroidobacteraceae;g__ZC4RG30;s__	Strict	mdtA	aminocoumarin antibiotic	antibiotic efflux	resistance-nodulation-cell division (RND) antibiotic efflux pump
bin-143	NODE_167_length_36561_cov_1.713537_5	d__Bacteria;p__Proteobacteria;c__Gammaproteobacteria;o__Steroidobacterales;f__Steroidobacteraceae;g__ZC4RG30;s__	Strict	ANT(3'')-IIc	aminoglycoside antibiotic	antibiotic inactivation	ANT(3'')
bin-143	NODE_173_length_36177_cov_1.864938_3	d__Bacteria;p__Proteobacteria;c__Gammaproteobacteria;o__Steroidobacterales;f__Steroidobacteraceae;g__ZC4RG30;s__	Strict	Salmonella enterica cmlA	phenicol antibiotic	antibiotic efflux	major facilitator superfamily (MFS) antibiotic efflux pump
bin-143	NODE_173_length_36177_cov_1.864938_5	d__Bacteria;p__Proteobacteria;c__Gammaproteobacteria;o__Steroidobacterales;f__Steroidobacteraceae;g__ZC4RG30;s__	Strict	BJP-1	carbapenem	antibiotic inactivation	BJP beta-lactamase
bin-143	NODE_173_length_36177_cov_1.864938_7	d__Bacteria;p__Proteobacteria;c__Gammaproteobacteria;o__Steroidobacterales;f__Steroidobacteraceae;g__ZC4RG30;s__	Strict	Trimethoprim-resistant dihydrofolate reductase DfrA43	diaminopyrimidine antibiotic	antibiotic target replacement	trimethoprim resistant dihydrofolate reductase dfr
bin-143	NODE_173_length_36177_cov_1.864938_8	d__Bacteria;p__Proteobacteria;c__Gammaproteobacteria;o__Steroidobacterales;f__Steroidobacteraceae;g__ZC4RG30;s__	Strict	vanO	glycopeptide antibiotic	antibiotic target alteration	glycopeptide resistance gene cluster; Van ligase
bin-143	NODE_173_length_36177_cov_1.864938_10	d__Bacteria;p__Proteobacteria;c__Gammaproteobacteria;o__Steroidobacterales;f__Steroidobacteraceae;g__ZC4RG30;s__	Strict	PDC-265	monobactam; carbapenem; cephalosporin	antibiotic inactivation	PDC beta-lactamase
bin-143	NODE_173_length_36177_cov_1.864938_11	d__Bacteria;p__Proteobacteria;c__Gammaproteobacteria;o__Steroidobacterales;f__Steroidobacteraceae;g__ZC4RG30;s__	Strict	vanX gene in vanF cluster	glycopeptide antibiotic	antibiotic target alteration	vanX; glycopeptide resistance gene cluster
bin-143	NODE_173_length_36177_cov_1.864938_13	d__Bacteria;p__Proteobacteria;c__Gammaproteobacteria;o__Steroidobacterales;f__Steroidobacteraceae;g__ZC4RG30;s__	Strict	Escherichia coli acrA	fluoroquinolone antibiotic; cephalosporin; glycylcycline; penam; tetracycline antibiotic; rifamycin antibiotic; phenicol antibiotic; disinfecting agents and antiseptics	antibiotic efflux	resistance-nodulation-cell division (RND) antibiotic efflux pump
bin-143	NODE_173_length_36177_cov_1.864938_14	d__Bacteria;p__Proteobacteria;c__Gammaproteobacteria;o__Steroidobacterales;f__Steroidobacteraceae;g__ZC4RG30;s__	Strict	LpsB	peptide antibiotic	reduced permeability to antibiotic	Intrinsic peptide antibiotic resistant Lps
bin-143	NODE_173_length_36177_cov_1.864938_15	d__Bacteria;p__Proteobacteria;c__Gammaproteobacteria;o__Steroidobacterales;f__Steroidobacteraceae;g__ZC4RG30;s__	Strict	vanP	glycopeptide antibiotic	antibiotic target alteration	glycopeptide resistance gene cluster; Van ligase
bin-143	NODE_173_length_36177_cov_1.864938_16	d__Bacteria;p__Proteobacteria;c__Gammaproteobacteria;o__Steroidobacterales;f__Steroidobacteraceae;g__ZC4RG30;s__	Strict	msr(I)	macrolide antibiotic; streptogramin antibiotic	antibiotic target protection	msr-type ABC-F protein
bin-143	NODE_173_length_36177_cov_1.864938_17	d__Bacteria;p__Proteobacteria;c__Gammaproteobacteria;o__Steroidobacterales;f__Steroidobacteraceae;g__ZC4RG30;s__	Strict	FosA	phosphonic acid antibiotic	antibiotic inactivation	fosfomycin thiol transferase
bin-143	NODE_188_length_35505_cov_1.664_18	d__Bacteria;p__Proteobacteria;c__Gammaproteobacteria;o__Steroidobacterales;f__Steroidobacteraceae;g__ZC4RG30;s__	Strict	OXA-568	carbapenem; cephalosporin; penam	antibiotic inactivation	OXA beta-lactamase
bin-143	NODE_188_length_35505_cov_1.664_19	d__Bacteria;p__Proteobacteria;c__Gammaproteobacteria;o__Steroidobacterales;f__Steroidobacteraceae;g__ZC4RG30;s__	Strict	evgS	macrolide antibiotic; fluoroquinolone antibiotic; penam; tetracycline antibiotic	antibiotic efflux	major facilitator superfamily (MFS) antibiotic efflux pump; resistance-nodulation-cell division (RND) antibiotic efflux pump
bin-143	NODE_188_length_35505_cov_1.664_20	d__Bacteria;p__Proteobacteria;c__Gammaproteobacteria;o__Steroidobacterales;f__Steroidobacteraceae;g__ZC4RG30;s__	Strict	cmx	phenicol antibiotic	antibiotic efflux	major facilitator superfamily (MFS) antibiotic efflux pump
bin-143	NODE_188_length_35505_cov_1.664_23	d__Bacteria;p__Proteobacteria;c__Gammaproteobacteria;o__Steroidobacterales;f__Steroidobacteraceae;g__ZC4RG30;s__	Strict	smeF	macrolide antibiotic; fluoroquinolone antibiotic; tetracycline antibiotic; phenicol antibiotic	antibiotic efflux	resistance-nodulation-cell division (RND) antibiotic efflux pump
bin-143	NODE_188_length_35505_cov_1.664_24	d__Bacteria;p__Proteobacteria;c__Gammaproteobacteria;o__Steroidobacterales;f__Steroidobacteraceae;g__ZC4RG30;s__	Strict	OXA-29	carbapenem; cephalosporin; penam	antibiotic inactivation	OXA beta-lactamase
bin-143	NODE_188_length_35505_cov_1.664_25	d__Bacteria;p__Proteobacteria;c__Gammaproteobacteria;o__Steroidobacterales;f__Steroidobacteraceae;g__ZC4RG30;s__	Strict	mexM	phenicol antibiotic	antibiotic efflux	resistance-nodulation-cell division (RND) antibiotic efflux pump
bin-143	NODE_188_length_35505_cov_1.664_26	d__Bacteria;p__Proteobacteria;c__Gammaproteobacteria;o__Steroidobacterales;f__Steroidobacteraceae;g__ZC4RG30;s__	Strict	mdsB	monobactam; carbapenem; cephalosporin; cephamycin; penam; phenicol antibiotic; penem	antibiotic efflux	resistance-nodulation-cell division (RND) antibiotic efflux pump
bin-142	NODE_216_length_33834_cov_1.681134_3	d__Bacteria;p__Proteobacteria;c__Gammaproteobacteria;o__Pseudomonadales;f__Porticoccaceae;g__BRH-c0;s__	Strict	IMP-4	carbapenem; cephalosporin; cephamycin; penam; penem	antibiotic inactivation	IMP beta-lactamase
bin-142	NODE_216_length_33834_cov_1.681134_4	d__Bacteria;p__Proteobacteria;c__Gammaproteobacteria;o__Pseudomonadales;f__Porticoccaceae;g__BRH-c0;s__	Strict	PmpM	fluoroquinolone antibiotic; aminoglycoside antibiotic; disinfecting agents and antiseptics	antibiotic efflux	multidrug and toxic compound extrusion (MATE) transporter
bin-140	NODE_154_length_37370_cov_3.724056_6	d__Bacteria;p__Proteobacteria;c__Alphaproteobacteria;o__Caulobacterales;f__Caulobacteraceae;g__;s__	Strict	OXA-296	carbapenem; cephalosporin; penam	antibiotic inactivation	OXA beta-lactamase
bin-140	NODE_154_length_37370_cov_3.724056_7	d__Bacteria;p__Proteobacteria;c__Alphaproteobacteria;o__Caulobacterales;f__Caulobacteraceae;g__;s__	Strict	rmtB	aminoglycoside antibiotic	antibiotic target alteration	16S rRNA methyltransferase (G1405)
bin-140	NODE_154_length_37370_cov_3.724056_8	d__Bacteria;p__Proteobacteria;c__Alphaproteobacteria;o__Caulobacterales;f__Caulobacteraceae;g__;s__	Strict	ACT-42	carbapenem; cephalosporin; cephamycin; penam	antibiotic inactivation	ACT beta-lactamase
bin-140	NODE_154_length_37370_cov_3.724056_9	d__Bacteria;p__Proteobacteria;c__Alphaproteobacteria;o__Caulobacterales;f__Caulobacteraceae;g__;s__	Strict	SPN79-1	carbapenem	antibiotic inactivation	SPN79 beta-lactamase
bin-14	NODE_15941_length_3957_cov_4.285379_3	d__Bacteria;p__Proteobacteria;c__Gammaproteobacteria;o__Pseudomonadales;f__Cellvibrionaceae;g__Pseudomaricurvus;s__	Strict	rsmA	fluoroquinolone antibiotic; diaminopyrimidine antibiotic; phenicol antibiotic	antibiotic efflux	resistance-nodulation-cell division (RND) antibiotic efflux pump
bin-14	NODE_2077_length_11518_cov_4.092441_1	d__Bacteria;p__Proteobacteria;c__Gammaproteobacteria;o__Pseudomonadales;f__Cellvibrionaceae;g__Pseudomaricurvus;s__	Strict	ADC-149	cephalosporin	antibiotic inactivation	ADC beta-lactamases pending classification for carbapenemase activity
bin-14	NODE_735_length_19285_cov_4.755194_13	d__Bacteria;p__Proteobacteria;c__Gammaproteobacteria;o__Pseudomonadales;f__Cellvibrionaceae;g__Pseudomaricurvus;s__	Strict	mepA	glycylcycline; tetracycline antibiotic	antibiotic efflux	multidrug and toxic compound extrusion (MATE) transporter
bin-14	NODE_2379_length_10811_cov_3.650505_3	d__Bacteria;p__Proteobacteria;c__Gammaproteobacteria;o__Pseudomonadales;f__Cellvibrionaceae;g__Pseudomaricurvus;s__	Strict	FosK	phosphonic acid antibiotic	antibiotic inactivation	fosfomycin thiol transferase
bin-14	NODE_3332_length_9120_cov_3.808851_3	d__Bacteria;p__Proteobacteria;c__Gammaproteobacteria;o__Pseudomonadales;f__Cellvibrionaceae;g__Pseudomaricurvus;s__	Strict	PmpM	fluoroquinolone antibiotic; aminoglycoside antibiotic; disinfecting agents and antiseptics	antibiotic efflux	multidrug and toxic compound extrusion (MATE) transporter
bin-14	NODE_2903_length_9807_cov_4.723037_11	d__Bacteria;p__Proteobacteria;c__Gammaproteobacteria;o__Pseudomonadales;f__Cellvibrionaceae;g__Pseudomaricurvus;s__	Strict	OXA-5	carbapenem; cephalosporin; penam	antibiotic inactivation	OXA beta-lactamase
bin-14	NODE_4192_length_8082_cov_3.396606_4	d__Bacteria;p__Proteobacteria;c__Gammaproteobacteria;o__Pseudomonadales;f__Cellvibrionaceae;g__Pseudomaricurvus;s__	Strict	lmrD	lincosamide antibiotic	antibiotic efflux	ATP-binding cassette (ABC) antibiotic efflux pump
bin-14	NODE_1122_length_15705_cov_4.797407_9	d__Bacteria;p__Proteobacteria;c__Gammaproteobacteria;o__Pseudomonadales;f__Cellvibrionaceae;g__Pseudomaricurvus;s__	Strict	PAC-1	cephalosporin	antibiotic inactivation	PAC beta-lactamase
bin-14	NODE_4627_length_7665_cov_3.897718_6	d__Bacteria;p__Proteobacteria;c__Gammaproteobacteria;o__Pseudomonadales;f__Cellvibrionaceae;g__Pseudomaricurvus;s__	Strict	Escherichia coli mdfA	tetracycline antibiotic; disinfecting agents and antiseptics	antibiotic efflux	major facilitator superfamily (MFS) antibiotic efflux pump
bin-14	NODE_5887_length_6758_cov_3.106922_4	d__Bacteria;p__Proteobacteria;c__Gammaproteobacteria;o__Pseudomonadales;f__Cellvibrionaceae;g__Pseudomaricurvus;s__	Strict	farB	antibacterial free fatty acids	antibiotic efflux	major facilitator superfamily (MFS) antibiotic efflux pump
bin-14	NODE_4867_length_7465_cov_4.012537_5	d__Bacteria;p__Proteobacteria;c__Gammaproteobacteria;o__Pseudomonadales;f__Cellvibrionaceae;g__Pseudomaricurvus;s__	Strict	AAC(6')-I30	aminoglycoside antibiotic	antibiotic inactivation	AAC(6')
bin-14	NODE_252_length_31894_cov_3.699216_5	d__Bacteria;p__Proteobacteria;c__Gammaproteobacteria;o__Pseudomonadales;f__Cellvibrionaceae;g__Pseudomaricurvus;s__	Strict	vanY gene in vanM cluster	glycopeptide antibiotic	antibiotic target alteration	vanY; glycopeptide resistance gene cluster
bin-139	NODE_3470_length_10541_cov_2.515268_3	d__Bacteria;p__Proteobacteria;c__Alphaproteobacteria;o__Sphingomonadales;f__Sphingomonadaceae;g__Croceibacterium;s__	Strict	adeF	fluoroquinolone antibiotic; tetracycline antibiotic	antibiotic efflux	resistance-nodulation-cell division (RND) antibiotic efflux pump
bin-138	NODE_8231_length_6513_cov_2.518321_3	d__Bacteria;p__Proteobacteria;c__Gammaproteobacteria;o__Pseudomonadales;f__Cellvibrionaceae;g__UBA5868;s__UBA5868 sp014336955	Strict	vanT gene in vanG cluster	glycopeptide antibiotic	antibiotic target alteration	glycopeptide resistance gene cluster; vanT
bin-138	NODE_325_length_28536_cov_2.250202_18	d__Bacteria;p__Proteobacteria;c__Gammaproteobacteria;o__Pseudomonadales;f__Cellvibrionaceae;g__UBA5868;s__UBA5868 sp014336955	Strict	DHT2-1	carbapenem	antibiotic inactivation	DHT2 beta-lactamase
bin-138	NODE_325_length_28536_cov_2.250202_19	d__Bacteria;p__Proteobacteria;c__Gammaproteobacteria;o__Pseudomonadales;f__Cellvibrionaceae;g__UBA5868;s__UBA5868 sp014336955	Strict	vanH gene in vanF cluster	glycopeptide antibiotic	antibiotic target alteration	vanH; glycopeptide resistance gene cluster
bin-136	NODE_7908_length_6671_cov_2.552109_1	d__Bacteria;p__Deinococcota;c__Deinococci;o__Deinococcales;f__Trueperaceae;g__JAAYYF01;s__JAAYYF01 sp012515535	Strict	vanY gene in vanM cluster	glycopeptide antibiotic	antibiotic target alteration	vanY; glycopeptide resistance gene cluster
bin-136	NODE_36456_length_2569_cov_2.725225_4	d__Bacteria;p__Deinococcota;c__Deinococci;o__Deinococcales;f__Trueperaceae;g__JAAYYF01;s__JAAYYF01 sp012515535	Strict	TriA	disinfecting agents and antiseptics	antibiotic efflux	resistance-nodulation-cell division (RND) antibiotic efflux pump
bin-135	NODE_2253_length_13179_cov_12.126188_6	d__Bacteria;p__Proteobacteria;c__Gammaproteobacteria;o__Xanthomonadales;f__UBA2363;g__Pseudofulvimonas;s__	Strict	vanT gene in vanG cluster	glycopeptide antibiotic	antibiotic target alteration	glycopeptide resistance gene cluster; vanT
bin-135	NODE_9227_length_6059_cov_13.113115_3	d__Bacteria;p__Proteobacteria;c__Gammaproteobacteria;o__Xanthomonadales;f__UBA2363;g__Pseudofulvimonas;s__	Strict	adeF	fluoroquinolone antibiotic; tetracycline antibiotic	antibiotic efflux	resistance-nodulation-cell division (RND) antibiotic efflux pump
bin-135	NODE_29_length_57891_cov_12.901305_5	d__Bacteria;p__Proteobacteria;c__Gammaproteobacteria;o__Xanthomonadales;f__UBA2363;g__Pseudofulvimonas;s__	Strict	APH(3')-Vb	aminoglycoside antibiotic	antibiotic inactivation	APH(3')
bin-135	NODE_29_length_57891_cov_12.901305_6	d__Bacteria;p__Proteobacteria;c__Gammaproteobacteria;o__Xanthomonadales;f__UBA2363;g__Pseudofulvimonas;s__	Strict	tetA(46)	tetracycline antibiotic	antibiotic efflux	ATP-binding cassette (ABC) antibiotic efflux pump
bin-135	NODE_29_length_57891_cov_12.901305_7	d__Bacteria;p__Proteobacteria;c__Gammaproteobacteria;o__Xanthomonadales;f__UBA2363;g__Pseudofulvimonas;s__	Strict	SPM-1	carbapenem	antibiotic inactivation	SPM beta-lactamase
bin-135	NODE_29_length_57891_cov_12.901305_8	d__Bacteria;p__Proteobacteria;c__Gammaproteobacteria;o__Xanthomonadales;f__UBA2363;g__Pseudofulvimonas;s__	Strict	OXA-504	carbapenem; cephalosporin; penam	antibiotic inactivation	OXA beta-lactamase
bin-135	NODE_29_length_57891_cov_12.901305_9	d__Bacteria;p__Proteobacteria;c__Gammaproteobacteria;o__Xanthomonadales;f__UBA2363;g__Pseudofulvimonas;s__	Strict	MexK	macrolide antibiotic; tetracycline antibiotic; disinfecting agents and antiseptics	antibiotic efflux	resistance-nodulation-cell division (RND) antibiotic efflux pump
bin-134	NODE_187_length_35737_cov_2.524403_18	d__Bacteria;p__Proteobacteria;c__Gammaproteobacteria;o__Steroidobacterales;f__Steroidobacteraceae;g__ZC4RG30;s__	Strict	IND-6	carbapenem	antibiotic inactivation	IND beta-lactamase
bin-134	NODE_281_length_29882_cov_2.932919_10	d__Bacteria;p__Proteobacteria;c__Gammaproteobacteria;o__Steroidobacterales;f__Steroidobacteraceae;g__ZC4RG30;s__	Strict	adeF	fluoroquinolone antibiotic; tetracycline antibiotic	antibiotic efflux	resistance-nodulation-cell division (RND) antibiotic efflux pump
bin-134	NODE_7453_length_6913_cov_2.731801_9	d__Bacteria;p__Proteobacteria;c__Gammaproteobacteria;o__Steroidobacterales;f__Steroidobacteraceae;g__ZC4RG30;s__	Strict	vanJ	glycopeptide antibiotic	antibiotic target alteration	vanJ membrane protein
bin-134	NODE_13360_length_4813_cov_2.283397_1	d__Bacteria;p__Proteobacteria;c__Gammaproteobacteria;o__Steroidobacterales;f__Steroidobacteraceae;g__ZC4RG30;s__	Strict	smeF	macrolide antibiotic; fluoroquinolone antibiotic; tetracycline antibiotic; phenicol antibiotic	antibiotic efflux	resistance-nodulation-cell division (RND) antibiotic efflux pump
bin-134	NODE_30_length_57313_cov_2.390725_35	d__Bacteria;p__Proteobacteria;c__Gammaproteobacteria;o__Steroidobacterales;f__Steroidobacteraceae;g__ZC4RG30;s__	Strict	RanA	aminoglycoside antibiotic	antibiotic efflux	ATP-binding cassette (ABC) antibiotic efflux pump
bin-134	NODE_30_length_57313_cov_2.390725_36	d__Bacteria;p__Proteobacteria;c__Gammaproteobacteria;o__Steroidobacterales;f__Steroidobacteraceae;g__ZC4RG30;s__	Strict	RanA	aminoglycoside antibiotic	antibiotic efflux	ATP-binding cassette (ABC) antibiotic efflux pump
bin-134	NODE_43_length_53619_cov_2.52535_24	d__Bacteria;p__Proteobacteria;c__Gammaproteobacteria;o__Steroidobacterales;f__Steroidobacteraceae;g__ZC4RG30;s__	Strict	APH(3')-IIc	aminoglycoside antibiotic	antibiotic inactivation	APH(3')
bin-134	NODE_57_length_49306_cov_2.342321_32	d__Bacteria;p__Proteobacteria;c__Gammaproteobacteria;o__Steroidobacterales;f__Steroidobacteraceae;g__ZC4RG30;s__	Strict	tet(L)	tetracycline antibiotic	antibiotic efflux	major facilitator superfamily (MFS) antibiotic efflux pump
bin-134	NODE_95_length_42445_cov_2.461813_27	d__Bacteria;p__Proteobacteria;c__Gammaproteobacteria;o__Steroidobacterales;f__Steroidobacteraceae;g__ZC4RG30;s__	Strict	IMP-58	carbapenem; cephalosporin; cephamycin; penam; penem	antibiotic inactivation	IMP beta-lactamase
bin-134	NODE_95_length_42445_cov_2.461813_28	d__Bacteria;p__Proteobacteria;c__Gammaproteobacteria;o__Steroidobacterales;f__Steroidobacteraceae;g__ZC4RG30;s__	Strict	DHA-6	cephalosporin; cephamycin	antibiotic inactivation	DHA beta-lactamase
bin-134	NODE_291_length_29515_cov_2.685484_7	d__Bacteria;p__Proteobacteria;c__Gammaproteobacteria;o__Steroidobacterales;f__Steroidobacteraceae;g__ZC4RG30;s__	Strict	APH(2'')-Ie	aminoglycoside antibiotic	antibiotic inactivation	APH(2'')
bin-134	NODE_185_length_35848_cov_2.317124_13	d__Bacteria;p__Proteobacteria;c__Gammaproteobacteria;o__Steroidobacterales;f__Steroidobacteraceae;g__ZC4RG30;s__	Strict	HERA-4	penam	antibiotic inactivation	HERA beta-lactamase
bin-134	NODE_369_length_27245_cov_2.588686_24	d__Bacteria;p__Proteobacteria;c__Gammaproteobacteria;o__Steroidobacterales;f__Steroidobacteraceae;g__ZC4RG30;s__	Strict	mexX	macrolide antibiotic; fluoroquinolone antibiotic; aminoglycoside antibiotic; carbapenem; cephalosporin; cephamycin; penam; tetracycline antibiotic; phenicol antibiotic; disinfecting agents and antiseptics	antibiotic efflux	resistance-nodulation-cell division (RND) antibiotic efflux pump
bin-134	NODE_529_length_24030_cov_2.663766_20	d__Bacteria;p__Proteobacteria;c__Gammaproteobacteria;o__Steroidobacterales;f__Steroidobacteraceae;g__ZC4RG30;s__	Strict	lsaC	lincosamide antibiotic; streptogramin antibiotic; pleuromutilin antibiotic	antibiotic target protection	lsa-type ABC-F protein
bin-134	NODE_500_length_24470_cov_2.761081_16	d__Bacteria;p__Proteobacteria;c__Gammaproteobacteria;o__Steroidobacterales;f__Steroidobacteraceae;g__ZC4RG30;s__	Strict	cmx	phenicol antibiotic	antibiotic efflux	major facilitator superfamily (MFS) antibiotic efflux pump
bin-134	NODE_369_length_27245_cov_2.588686_25	d__Bacteria;p__Proteobacteria;c__Gammaproteobacteria;o__Steroidobacterales;f__Steroidobacteraceae;g__ZC4RG30;s__	Strict	tap	tetracycline antibiotic	antibiotic efflux	major facilitator superfamily (MFS) antibiotic efflux pump
bin-134	NODE_8_length_71911_cov_2.830673_6	d__Bacteria;p__Proteobacteria;c__Gammaproteobacteria;o__Steroidobacterales;f__Steroidobacteraceae;g__ZC4RG30;s__	Strict	Enterococcus faecalis cls with mutation conferring resistance to daptomycin	peptide antibiotic	antibiotic target alteration	daptomycin resistant cls
bin-133	NODE_4883_length_12989_cov_1.774530_2	d__Bacteria;p__Proteobacteria;c__Gammaproteobacteria;o__Burkholderiales;f__Burkholderiaceae;g__;s__	Strict	adeF	fluoroquinolone antibiotic; tetracycline antibiotic	antibiotic efflux	resistance-nodulation-cell division (RND) antibiotic efflux pump
bin-133	NODE_9410_length_8303_cov_1.420621_2	d__Bacteria;p__Proteobacteria;c__Gammaproteobacteria;o__Burkholderiales;f__Burkholderiaceae;g__;s__	Strict	pp-flo	phenicol antibiotic	antibiotic efflux	major facilitator superfamily (MFS) antibiotic efflux pump
bin-133	NODE_154_length_67370_cov_1.840043_65	d__Bacteria;p__Proteobacteria;c__Gammaproteobacteria;o__Burkholderiales;f__Burkholderiaceae;g__;s__	Strict	tet(32)	tetracycline antibiotic	antibiotic target protection	tetracycline-resistant ribosomal protection protein
bin-133	NODE_500_length_42392_cov_1.756252_1	d__Bacteria;p__Proteobacteria;c__Gammaproteobacteria;o__Burkholderiales;f__Burkholderiaceae;g__;s__	Strict	Streptomyces rimosus otr(A)	tetracycline antibiotic	antibiotic target protection	tetracycline-resistant ribosomal protection protein
bin-133	NODE_887_length_33011_cov_1.902932_31	d__Bacteria;p__Proteobacteria;c__Gammaproteobacteria;o__Burkholderiales;f__Burkholderiaceae;g__;s__	Strict	Erm(30)	macrolide antibiotic; lincosamide antibiotic; streptogramin antibiotic	antibiotic target alteration	Erm 23S ribosomal RNA methyltransferase
bin-133	NODE_904_length_32700_cov_1.760599_2	d__Bacteria;p__Proteobacteria;c__Gammaproteobacteria;o__Burkholderiales;f__Burkholderiaceae;g__;s__	Strict	OXA-618	carbapenem; cephalosporin; penam	antibiotic inactivation	OXA beta-lactamase
bin-133	NODE_918_length_32420_cov_2.002415_44	d__Bacteria;p__Proteobacteria;c__Gammaproteobacteria;o__Burkholderiales;f__Burkholderiaceae;g__;s__	Strict	macB	macrolide antibiotic	antibiotic efflux	ATP-binding cassette (ABC) antibiotic efflux pump
bin-133	NODE_941_length_32001_cov_1.785185_1	d__Bacteria;p__Proteobacteria;c__Gammaproteobacteria;o__Burkholderiales;f__Burkholderiaceae;g__;s__	Strict	tet(54)	tetracycline antibiotic	antibiotic inactivation	tetracycline inactivation enzyme
bin-133	NODE_1069_length_29922_cov_1.598456_23	d__Bacteria;p__Proteobacteria;c__Gammaproteobacteria;o__Burkholderiales;f__Burkholderiaceae;g__;s__	Strict	QnrA4	fluoroquinolone antibiotic	antibiotic target protection	quinolone resistance protein (qnr)
bin-133	NODE_1100_length_29493_cov_1.882994_6	d__Bacteria;p__Proteobacteria;c__Gammaproteobacteria;o__Burkholderiales;f__Burkholderiaceae;g__;s__	Strict	msbA	nitroimidazole antibiotic	antibiotic efflux	ATP-binding cassette (ABC) antibiotic efflux pump
bin-133	NODE_1210_length_28031_cov_1.776197_36	d__Bacteria;p__Proteobacteria;c__Gammaproteobacteria;o__Burkholderiales;f__Burkholderiaceae;g__;s__	Strict	CME-2	penam	antibiotic inactivation	CME beta-lactamase
bin-133	NODE_1230_length_27812_cov_1.9581_1	d__Bacteria;p__Proteobacteria;c__Gammaproteobacteria;o__Burkholderiales;f__Burkholderiaceae;g__;s__	Strict	OXA-349	carbapenem; cephalosporin; penam	antibiotic inactivation	OXA beta-lactamase
bin-133	NODE_1249_length_27620_cov_1.869167_20	d__Bacteria;p__Proteobacteria;c__Gammaproteobacteria;o__Burkholderiales;f__Burkholderiaceae;g__;s__	Strict	Clostridioides difficile gyrB conferring resistance to fluoroquinolones	fluoroquinolone antibiotic	antibiotic target alteration	fluoroquinolone resistant gyrB
bin-133	NODE_1313_length_27040_cov_1.786423_3	d__Bacteria;p__Proteobacteria;c__Gammaproteobacteria;o__Burkholderiales;f__Burkholderiaceae;g__;s__	Strict	SPG-1	carbapenem	antibiotic inactivation	SPG beta-lactamase
bin-132	NODE_64_length_87113_cov_2.161934_65	d__Bacteria;p__Proteobacteria;c__Alphaproteobacteria;o__Ferrovibrionales;f__Ferrovibrionaceae;g__Ferrovibrio;s__	Strict	adeL	fluoroquinolone antibiotic; tetracycline antibiotic	antibiotic efflux	resistance-nodulation-cell division (RND) antibiotic efflux pump
bin-132	NODE_82_length_79998_cov_2.138423_65	d__Bacteria;p__Proteobacteria;c__Alphaproteobacteria;o__Ferrovibrionales;f__Ferrovibrionaceae;g__Ferrovibrio;s__	Strict	EAM-1	carbapenem	antibiotic inactivation	EAM beta-lactamase
bin-132	NODE_88_length_78419_cov_2.12788_4	d__Bacteria;p__Proteobacteria;c__Alphaproteobacteria;o__Ferrovibrionales;f__Ferrovibrionaceae;g__Ferrovibrio;s__	Strict	LpeB	macrolide antibiotic	antibiotic efflux	resistance-nodulation-cell division (RND) antibiotic efflux pump
bin-132	NODE_100_length_76521_cov_2.120546_71	d__Bacteria;p__Proteobacteria;c__Alphaproteobacteria;o__Ferrovibrionales;f__Ferrovibrionaceae;g__Ferrovibrio;s__	Strict	tet(56)	tetracycline antibiotic	antibiotic inactivation	tetracycline inactivation enzyme
bin-132	NODE_103_length_75569_cov_2.212097_1	d__Bacteria;p__Proteobacteria;c__Alphaproteobacteria;o__Ferrovibrionales;f__Ferrovibrionaceae;g__Ferrovibrio;s__	Strict	tet(K)	tetracycline antibiotic	antibiotic efflux	major facilitator superfamily (MFS) antibiotic efflux pump
bin-132	NODE_68_length_85768_cov_2.021952_1	d__Bacteria;p__Proteobacteria;c__Alphaproteobacteria;o__Ferrovibrionales;f__Ferrovibrionaceae;g__Ferrovibrio;s__	Strict	lsaC	lincosamide antibiotic; streptogramin antibiotic; pleuromutilin antibiotic	antibiotic target protection	lsa-type ABC-F protein
bin-130	NODE_1305_length_27132_cov_9.945158_23	d__Bacteria;p__Proteobacteria;c__Gammaproteobacteria;o__JADJWH01;f__JADJWH01;g__;s__	Strict	mecR1	penam	antibiotic target replacement	methicillin resistant PBP2
bin-130	NODE_1698_length_23787_cov_9.453719_18	d__Bacteria;p__Proteobacteria;c__Gammaproteobacteria;o__JADJWH01;f__JADJWH01;g__;s__	Strict	APH(3')-VIIIb	aminoglycoside antibiotic	antibiotic inactivation	APH(3')
bin-130	NODE_1795_length_23138_cov_9.120116_1	d__Bacteria;p__Proteobacteria;c__Gammaproteobacteria;o__JADJWH01;f__JADJWH01;g__;s__	Strict	tet(55)	tetracycline antibiotic	antibiotic inactivation	tetracycline inactivation enzyme
bin-130	NODE_1453_length_25735_cov_11.025578_2	d__Bacteria;p__Proteobacteria;c__Gammaproteobacteria;o__JADJWH01;f__JADJWH01;g__;s__	Strict	AAC(3)-IXa	aminoglycoside antibiotic	antibiotic inactivation	AAC(3)
bin-129	NODE_1344_length_26740_cov_1.662496_25	d__Bacteria;p__Acidobacteriota;c__Vicinamibacteria;o__Vicinamibacterales;f__SCN-69-37;g__SCN-69-37;s__SCN-69-37 sp003242705	Strict	APH(3')-VIIIb	aminoglycoside antibiotic	antibiotic inactivation	APH(3'')
bin-127	NODE_619_length_38685_cov_1.764303_26	d__Bacteria;p__Bacteroidota;c__Bacteroidia;o__Chitinophagales;f__Chitinophagaceae;g__Parafilimonas;s__	Strict	MexJ	macrolide antibiotic; tetracycline antibiotic; disinfecting agents and antiseptics	antibiotic efflux	resistance-nodulation-cell division (RND) antibiotic efflux pump
bin-127	NODE_619_length_38685_cov_1.764303_27	d__Bacteria;p__Bacteroidota;c__Bacteroidia;o__Chitinophagales;f__Chitinophagaceae;g__Parafilimonas;s__	Strict	vanH gene in vanF cluster	glycopeptide antibiotic	antibiotic target alteration	vanH; glycopeptide resistance gene cluster
bin-127	NODE_272_length_55392_cov_1.886818_2	d__Bacteria;p__Bacteroidota;c__Bacteroidia;o__Chitinophagales;f__Chitinophagaceae;g__Parafilimonas;s__	Strict	IMP-48	carbapenem; cephalosporin; cephamycin; penam; penem	antibiotic inactivation	IMP beta-lactamase
bin-126	NODE_450_length_44480_cov_1.40482_5	d__Bacteria;p__Firmicutes_G;c__Limnochordia;o__DTU080;f__RSA5;g__RSA5;s__	Strict	tet(35)	tetracycline antibiotic	antibiotic efflux	ATP-binding cassette (ABC) antibiotic efflux pump
bin-125	NODE_2152_length_21009_cov_3.112777_2	d__Bacteria;p__Verrucomicrobiota;c__Verrucomicrobiae;o__Opitutales;f__Opitutaceae;g__Nibricoccus;s__	Strict	vanY gene in vanM cluster	glycopeptide antibiotic	antibiotic target alteration	vanY; glycopeptide resistance gene cluster
bin-124	NODE_4706_length_13293_cov_1.036230_7	d__Bacteria;p__Deinococcota;c__Deinococci;o__Deinococcales;f__Trueperaceae;g__JAAYYF01;s__	Strict	adeF	fluoroquinolone antibiotic; tetracycline antibiotic	antibiotic efflux	resistance-nodulation-cell division (RND) antibiotic efflux pump
bin-124	NODE_9297_length_8371_cov_1.138161_9	d__Bacteria;p__Deinococcota;c__Deinococci;o__Deinococcales;f__Trueperaceae;g__JAAYYF01;s__	Strict	vanT gene in vanG cluster	glycopeptide antibiotic	antibiotic target alteration	glycopeptide resistance gene cluster; vanT
bin-124	NODE_12827_length_6646_cov_0.957816_2	d__Bacteria;p__Deinococcota;c__Deinococci;o__Deinococcales;f__Trueperaceae;g__JAAYYF01;s__	Strict	vanX gene in vanP cluster	glycopeptide antibiotic	antibiotic target alteration	vanX; glycopeptide resistance gene cluster
bin-123	NODE_610_length_38973_cov_3.603717_8	d__Bacteria;p__Proteobacteria;c__Gammaproteobacteria;o__Burkholderiales;f__SG8-39;g__ZC4RG42;s__ZC4RG42 sp003242425	Strict	arlR	fluoroquinolone antibiotic; disinfecting agents and antiseptics	antibiotic efflux	major facilitator superfamily (MFS) antibiotic efflux pump
bin-123	NODE_671_length_36886_cov_3.741288_36	d__Bacteria;p__Proteobacteria;c__Gammaproteobacteria;o__Burkholderiales;f__SG8-39;g__ZC4RG42;s__ZC4RG42 sp003242425	Strict	mdsB	monobactam; carbapenem; cephalosporin; cephamycin; penam; phenicol antibiotic; penem	antibiotic efflux	resistance-nodulation-cell division (RND) antibiotic efflux pump
bin-123	NODE_843_length_33790_cov_3.476755_27	d__Bacteria;p__Proteobacteria;c__Gammaproteobacteria;o__Burkholderiales;f__SG8-39;g__ZC4RG42;s__ZC4RG42 sp003242425	Strict	ADC-51	cephalosporin	antibiotic inactivation	ADC beta-lactamases pending classification for carbapenemase activity
bin-123	NODE_898_length_32770_cov_3.674264_2	d__Bacteria;p__Proteobacteria;c__Gammaproteobacteria;o__Burkholderiales;f__SG8-39;g__ZC4RG42;s__ZC4RG42 sp003242425	Strict	OXA-768	carbapenem; cephalosporin; penam	antibiotic inactivation	OXA beta-lactamase
bin-123	NODE_984_length_31396_cov_3.578848_32	d__Bacteria;p__Proteobacteria;c__Gammaproteobacteria;o__Burkholderiales;f__SG8-39;g__ZC4RG42;s__ZC4RG42 sp003242425	Strict	vanY gene in vanB cluster	glycopeptide antibiotic	antibiotic target alteration	vanY; glycopeptide resistance gene cluster
bin-123	NODE_1138_length_28985_cov_3.394587_8	d__Bacteria;p__Proteobacteria;c__Gammaproteobacteria;o__Burkholderiales;f__SG8-39;g__ZC4RG42;s__ZC4RG42 sp003242425	Strict	vanM	glycopeptide antibiotic	antibiotic target alteration	glycopeptide resistance gene cluster; Van ligase
bin-123	NODE_842_length_33798_cov_3.190639_4	d__Bacteria;p__Proteobacteria;c__Gammaproteobacteria;o__Burkholderiales;f__SG8-39;g__ZC4RG42;s__ZC4RG42 sp003242425	Strict	emtA	macrolide antibiotic; lincosamide antibiotic; orthosomycin antibiotic	antibiotic target alteration	non-erm 23S ribosomal RNA methyltransferase (G748)
bin-122	NODE_18815_length_5028_cov_1.101612_3	d__Bacteria;p__Proteobacteria;c__Gammaproteobacteria;o__Xanthomonadales;f__Xanthomonadaceae;g__Pseudoxanthomonas;s__Pseudoxanthomonas taiwanensis	Perfect	ANT(6)-Ia	aminoglycoside antibiotic	antibiotic inactivation	ANT(6)
bin-121	NODE_26560_length_3882_cov_1.413848_3	d__Bacteria;p__Proteobacteria;c__Gammaproteobacteria;o__Xanthomonadales;f__Xanthomonadaceae;g__Arenimonas;s__	Strict	QnrS9	fluoroquinolone antibiotic	antibiotic target protection	quinolone resistance protein (qnr)
bin-121	NODE_26909_length_3845_cov_1.200646_3	d__Bacteria;p__Proteobacteria;c__Gammaproteobacteria;o__Xanthomonadales;f__Xanthomonadaceae;g__Arenimonas;s__	Strict	rmtH	aminoglycoside antibiotic	antibiotic target alteration	16S rRNA methyltransferase (G1405)
bin-121	NODE_27570_length_3778_cov_1.351958_4	d__Bacteria;p__Proteobacteria;c__Gammaproteobacteria;o__Xanthomonadales;f__Xanthomonadaceae;g__Arenimonas;s__	Strict	OmpA	peptide antibiotic	reduced permeability to antibiotic	General Bacterial Porin with reduced permeability to peptide antibiotics
bin-121	NODE_27778_length_3757_cov_0.995041_4	d__Bacteria;p__Proteobacteria;c__Gammaproteobacteria;o__Xanthomonadales;f__Xanthomonadaceae;g__Arenimonas;s__	Strict	mecD	penam	antibiotic target replacement	methicillin resistant PBP2
bin-121	NODE_27838_length_3750_cov_1.071488_1	d__Bacteria;p__Proteobacteria;c__Gammaproteobacteria;o__Xanthomonadales;f__Xanthomonadaceae;g__Arenimonas;s__	Strict	mdsC	monobactam; carbapenem; cephalosporin; cephamycin; penam; phenicol antibiotic; penem	antibiotic efflux	resistance-nodulation-cell division (RND) antibiotic efflux pump
bin-121	NODE_29171_length_3617_cov_0.98596_4	d__Bacteria;p__Proteobacteria;c__Gammaproteobacteria;o__Xanthomonadales;f__Xanthomonadaceae;g__Arenimonas;s__	Strict	bcr-1	bicyclomycin-like antibiotic	antibiotic efflux	major facilitator superfamily (MFS) antibiotic efflux pump
bin-121	NODE_29365_length_3597_cov_1.151585_1	d__Bacteria;p__Proteobacteria;c__Gammaproteobacteria;o__Xanthomonadales;f__Xanthomonadaceae;g__Arenimonas;s__	Strict	cpxA	aminoglycoside antibiotic; aminocoumarin antibiotic	antibiotic efflux	resistance-nodulation-cell division (RND) antibiotic efflux pump
bin-121	NODE_29469_length_3587_cov_1.615896_4	d__Bacteria;p__Proteobacteria;c__Gammaproteobacteria;o__Xanthomonadales;f__Xanthomonadaceae;g__Arenimonas;s__	Strict	tet(33)	tetracycline antibiotic	antibiotic efflux	major facilitator superfamily (MFS) antibiotic efflux pump
bin-121	NODE_29561_length_3578_cov_1.525935_3	d__Bacteria;p__Proteobacteria;c__Gammaproteobacteria;o__Xanthomonadales;f__Xanthomonadaceae;g__Arenimonas;s__	Strict	CblA-1	cephalosporin	antibiotic inactivation	CblA beta-lactamase
bin-121	NODE_29731_length_3563_cov_1.369034_3	d__Bacteria;p__Proteobacteria;c__Gammaproteobacteria;o__Xanthomonadales;f__Xanthomonadaceae;g__Arenimonas;s__	Strict	lmrC	lincosamide antibiotic	antibiotic target protection	Miscellaneous ABC-F subfamily ATP-binding cassette ribosomal protection proteins
bin-121	NODE_31544_length_3407_cov_1.129878_4	d__Bacteria;p__Proteobacteria;c__Gammaproteobacteria;o__Xanthomonadales;f__Xanthomonadaceae;g__Arenimonas;s__	Strict	MexD	macrolide antibiotic; fluoroquinolone antibiotic; aminoglycoside antibiotic; cephalosporin; penam; tetracycline antibiotic; aminocoumarin antibiotic; diaminopyrimidine antibiotic; phenicol antibiotic	antibiotic efflux	resistance-nodulation-cell division (RND) antibiotic efflux pump
bin-121	NODE_31571_length_3405_cov_0.992984_1	d__Bacteria;p__Proteobacteria;c__Gammaproteobacteria;o__Xanthomonadales;f__Xanthomonadaceae;g__Arenimonas;s__	Strict	tlrC	macrolide antibiotic; lincosamide antibiotic	antibiotic target protection	Miscellaneous ABC-F subfamily ATP-binding cassette ribosomal protection proteins
bin-121	NODE_32764_length_3310_cov_0.862708_1	d__Bacteria;p__Proteobacteria;c__Gammaproteobacteria;o__Xanthomonadales;f__Xanthomonadaceae;g__Arenimonas;s__	Strict	aadA13	aminoglycoside antibiotic	antibiotic inactivation	ANT(3'')
bin-121	NODE_27101_length_3823_cov_1.218615_1	d__Bacteria;p__Proteobacteria;c__Gammaproteobacteria;o__Xanthomonadales;f__Xanthomonadaceae;g__Arenimonas;s__	Strict	tet(38)	tetracycline antibiotic	antibiotic efflux	major facilitator superfamily (MFS) antibiotic efflux pump
bin-120	NODE_11814_length_7058_cov_2.136055_2	d__Bacteria;p__Deinococcota;c__Deinococci;o__Deinococcales;f__Trueperaceae;g__JAAYYF01;s__	Strict	vanY gene in vanM cluster	glycopeptide antibiotic	antibiotic target alteration	vanY; glycopeptide resistance gene cluster
bin-12	NODE_216_length_34922_cov_1.626613_34	d__Bacteria;p__Proteobacteria;c__Gammaproteobacteria;o__Pseudomonadales;f__Pseudohongiellaceae;g__Pseudohongiella;s__	Strict	rsmA	fluoroquinolone antibiotic; diaminopyrimidine antibiotic; phenicol antibiotic	antibiotic efflux	resistance-nodulation-cell division (RND) antibiotic efflux pump
bin-119	NODE_4_length_163343_cov_1.68845_10	d__Bacteria;p__Firmicutes_G;c__UBA4882;o__UBA10575;f__UBA10575;g__Capillibacterium;s__	Strict	tet(42)	tetracycline antibiotic	antibiotic efflux	major facilitator superfamily (MFS) antibiotic efflux pump
bin-117	NODE_17513_length_5308_cov_1.053658_6	d__Bacteria;p__Proteobacteria;c__Alphaproteobacteria;o__CACIAM-22H2;f__CACIAM-22H2;g__;s__	Strict	vanT gene in vanG cluster	glycopeptide antibiotic	antibiotic target alteration	glycopeptide resistance gene cluster; vanT
bin-117	NODE_2346_length_19997_cov_2.001007_2	d__Bacteria;p__Proteobacteria;c__Alphaproteobacteria;o__CACIAM-22H2;f__CACIAM-22H2;g__;s__	Strict	vanT gene in vanG cluster	glycopeptide antibiotic	antibiotic target alteration	glycopeptide resistance gene cluster; vanT
bin-117	NODE_12084_length_6938_cov_1.105271_7	d__Bacteria;p__Proteobacteria;c__Alphaproteobacteria;o__CACIAM-22H2;f__CACIAM-22H2;g__;s__	Strict	tlrC	macrolide antibiotic; lincosamide antibiotic	antibiotic target protection	Miscellaneous ABC-F subfamily ATP-binding cassette ribosomal protection proteins
bin-117	NODE_12147_length_6914_cov_1.463681_1	d__Bacteria;p__Proteobacteria;c__Alphaproteobacteria;o__CACIAM-22H2;f__CACIAM-22H2;g__;s__	Strict	mdtO	nucleoside antibiotic; disinfecting agents and antiseptics	antibiotic efflux	major facilitator superfamily (MFS) antibiotic efflux pump
bin-117	NODE_11281_length_7302_cov_1.332822_5	d__Bacteria;p__Proteobacteria;c__Alphaproteobacteria;o__CACIAM-22H2;f__CACIAM-22H2;g__;s__	Strict	PmrF	peptide antibiotic	antibiotic target alteration; antibiotic efflux	pmr phosphoethanolamine transferase
bin-117	NODE_12909_length_6611_cov_1.388032_7	d__Bacteria;p__Proteobacteria;c__Alphaproteobacteria;o__CACIAM-22H2;f__CACIAM-22H2;g__;s__	Strict	acrD	aminoglycoside antibiotic	antibiotic efflux	resistance-nodulation-cell division (RND) antibiotic efflux pump
bin-117	NODE_12947_length_6597_cov_1.386553_3	d__Bacteria;p__Proteobacteria;c__Alphaproteobacteria;o__CACIAM-22H2;f__CACIAM-22H2;g__;s__	Strict	smeC	aminoglycoside antibiotic; cephalosporin; cephamycin; penam	antibiotic efflux	resistance-nodulation-cell division (RND) antibiotic efflux pump
bin-117	NODE_11408_length_7248_cov_1.49347_5	d__Bacteria;p__Proteobacteria;c__Alphaproteobacteria;o__CACIAM-22H2;f__CACIAM-22H2;g__;s__	Strict	CBP-1	penam	antibiotic inactivation	CBP beta-lactamase
bin-117	NODE_13064_length_6556_cov_1.236584_3	d__Bacteria;p__Proteobacteria;c__Alphaproteobacteria;o__CACIAM-22H2;f__CACIAM-22H2;g__;s__	Strict	mdtF	macrolide antibiotic; fluoroquinolone antibiotic; penam	antibiotic efflux	resistance-nodulation-cell division (RND) antibiotic efflux pump
bin-117	NODE_13327_length_6458_cov_1.428052_8	d__Bacteria;p__Proteobacteria;c__Alphaproteobacteria;o__CACIAM-22H2;f__CACIAM-22H2;g__;s__	Strict	efpA	rifamycin antibiotic; isoniazid-like antibiotic	antibiotic efflux	major facilitator superfamily (MFS) antibiotic efflux pump
bin-117	NODE_13400_length_6437_cov_1.175911_1	d__Bacteria;p__Proteobacteria;c__Alphaproteobacteria;o__CACIAM-22H2;f__CACIAM-22H2;g__;s__	Strict	OXA-537	carbapenem; cephalosporin; penam	antibiotic inactivation	OXA beta-lactamase
bin-117	NODE_13081_length_6548_cov_1.302912_3	d__Bacteria;p__Proteobacteria;c__Alphaproteobacteria;o__CACIAM-22H2;f__CACIAM-22H2;g__;s__	Strict	nimJ	nitroimidazole antibiotic	antibiotic inactivation	nitroimidazole reductase
bin-116	NODE_593_length_39260_cov_3.964863_9	d__Bacteria;p__Bacteroidota;c__Bacteroidia;o__Flavobacteriales;f__Flavobacteriaceae;g__Confluentibacter;s__	Strict	mefF	macrolide antibiotic	antibiotic efflux	major facilitator superfamily (MFS) antibiotic efflux pump
bin-116	NODE_697_length_36277_cov_3.806777_3	d__Bacteria;p__Bacteroidota;c__Bacteroidia;o__Flavobacteriales;f__Flavobacteriaceae;g__Confluentibacter;s__	Strict	vgbB	streptogramin antibiotic; streptogramin B antibiotic	antibiotic inactivation	streptogramin vgb lyase
bin-116	NODE_1130_length_29133_cov_3.611873_2	d__Bacteria;p__Bacteroidota;c__Bacteroidia;o__Flavobacteriales;f__Flavobacteriaceae;g__Confluentibacter;s__	Strict	ParR	macrolide antibiotic; fluoroquinolone antibiotic; monobactam; aminoglycoside antibiotic; carbapenem; cephalosporin; cephamycin; penam; tetracycline antibiotic; phenicol antibiotic; penem; disinfecting agents and antiseptics	antibiotic efflux; reduced permeability to antibiotic	resistance-nodulation-cell division (RND) antibiotic efflux pump; Outer Membrane Porin (Opr)
bin-114	NODE_85_length_79379_cov_2.125271_5	d__Bacteria;p__Proteobacteria;c__Gammaproteobacteria;o__Steroidobacterales;f__Steroidobacteraceae;g__JAAYXG01;s__	Strict	macB	macrolide antibiotic	antibiotic efflux	ATP-binding cassette (ABC) antibiotic efflux pump
bin-114	NODE_91_length_77838_cov_2.185431_37	d__Bacteria;p__Proteobacteria;c__Gammaproteobacteria;o__Steroidobacterales;f__Steroidobacteraceae;g__JAAYXG01;s__	Strict	vanR gene in vanO cluster	glycopeptide antibiotic	antibiotic target alteration	glycopeptide resistance gene cluster; vanR
bin-114	NODE_41_length_103620_cov_2.154242_5	d__Bacteria;p__Proteobacteria;c__Gammaproteobacteria;o__Steroidobacterales;f__Steroidobacteraceae;g__JAAYXG01;s__	Strict	smeD	macrolide antibiotic; fluoroquinolone antibiotic; tetracycline antibiotic; phenicol antibiotic	antibiotic efflux	resistance-nodulation-cell division (RND) antibiotic efflux pump
bin-112	NODE_624_length_38362_cov_6.707729_23	d__Bacteria;p__Myxococcota;c__Polyangia;o__Polyangiales;f__Polyangiaceae;g__NIC37A-2;s__NIC37A-2 sp002085155	Strict	adeF	fluoroquinolone antibiotic; tetracycline antibiotic	antibiotic efflux	resistance-nodulation-cell division (RND) antibiotic efflux pump
bin-111	NODE_7148_length_10010_cov_1.105838_3	d__Bacteria;p__Proteobacteria;c__Gammaproteobacteria;o__Steroidobacterales;f__Steroidobacteraceae;g__ZC4RG30;s__ZC4RG30 sp003242275	Strict	vanT gene in vanG cluster	glycopeptide antibiotic	antibiotic target alteration	glycopeptide resistance gene cluster; vanT
bin-111	NODE_11490_length_7201_cov_1.148996_2	d__Bacteria;p__Proteobacteria;c__Gammaproteobacteria;o__Steroidobacterales;f__Steroidobacteraceae;g__ZC4RG30;s__ZC4RG30 sp003242275	Strict	vanW gene in vanI cluster	glycopeptide antibiotic	antibiotic target alteration	vanW; glycopeptide resistance gene cluster
bin-111	NODE_16829_length_5456_cov_1.016513_3	d__Bacteria;p__Proteobacteria;c__Gammaproteobacteria;o__Steroidobacterales;f__Steroidobacteraceae;g__ZC4RG30;s__ZC4RG30 sp003242275	Strict	arnA	macrolide antibiotic; peptide antibiotic	antibiotic target alteration; antibiotic efflux; resistance by absence	ATP-binding cassette (ABC) antibiotic efflux pump; pmr phosphoethanolamine transferase
bin-111	NODE_7803_length_9424_cov_1.201678_9	d__Bacteria;p__Proteobacteria;c__Gammaproteobacteria;o__Steroidobacterales;f__Steroidobacteraceae;g__ZC4RG30;s__ZC4RG30 sp003242275	Strict	mdtC	aminocoumarin antibiotic	antibiotic efflux	resistance-nodulation-cell division (RND) antibiotic efflux pump
bin-111	NODE_7847_length_9385_cov_1.105962_11	d__Bacteria;p__Proteobacteria;c__Gammaproteobacteria;o__Steroidobacterales;f__Steroidobacteraceae;g__ZC4RG30;s__ZC4RG30 sp003242275	Strict	PME-1	carbapenem	antibiotic inactivation	PME beta-lactamase
bin-111	NODE_8208_length_9091_cov_1.116689_4	d__Bacteria;p__Proteobacteria;c__Gammaproteobacteria;o__Steroidobacterales;f__Steroidobacteraceae;g__ZC4RG30;s__ZC4RG30 sp003242275	Strict	OXA-571	carbapenem; cephalosporin; penam	antibiotic inactivation	OXA beta-lactamase
bin-111	NODE_8994_length_8547_cov_0.907363_2	d__Bacteria;p__Proteobacteria;c__Gammaproteobacteria;o__Steroidobacterales;f__Steroidobacteraceae;g__ZC4RG30;s__ZC4RG30 sp003242275	Strict	vanR gene in vanM cluster	glycopeptide antibiotic	antibiotic target alteration	glycopeptide resistance gene cluster; vanR
bin-111	NODE_9290_length_8374_cov_1.156057_2	d__Bacteria;p__Proteobacteria;c__Gammaproteobacteria;o__Steroidobacterales;f__Steroidobacteraceae;g__ZC4RG30;s__ZC4RG30 sp003242275	Strict	vanS gene in vanO cluster	glycopeptide antibiotic	antibiotic target alteration	vanS; glycopeptide resistance gene cluster
bin-111	NODE_9671_length_8142_cov_1.157455_3	d__Bacteria;p__Proteobacteria;c__Gammaproteobacteria;o__Steroidobacterales;f__Steroidobacteraceae;g__ZC4RG30;s__ZC4RG30 sp003242275	Strict	OXA-718	carbapenem; cephalosporin; penam	antibiotic inactivation	OXA beta-lactamase
bin-111	NODE_8857_length_8638_cov_1.146634_2	d__Bacteria;p__Proteobacteria;c__Gammaproteobacteria;o__Steroidobacterales;f__Steroidobacteraceae;g__ZC4RG30;s__ZC4RG30 sp003242275	Strict	tet(X3)	glycylcycline; tetracycline antibiotic	antibiotic inactivation	tetracycline inactivation enzyme
bin-111	NODE_8204_length_9095_cov_1.033898_3	d__Bacteria;p__Proteobacteria;c__Gammaproteobacteria;o__Steroidobacterales;f__Steroidobacteraceae;g__ZC4RG30;s__ZC4RG30 sp003242275	Strict	tetA(58)	tetracycline antibiotic	antibiotic efflux	major facilitator superfamily (MFS) antibiotic efflux pump
bin-111	NODE_9563_length_8216_cov_0.821115_1	d__Bacteria;p__Proteobacteria;c__Gammaproteobacteria;o__Steroidobacterales;f__Steroidobacteraceae;g__ZC4RG30;s__ZC4RG30 sp003242275	Strict	Bifidobacterium bifidum ileS conferring resistance to mupirocin	mupirocin-like antibiotic	antibiotic target alteration	antibiotic-resistant isoleucyl-tRNA synthetase (ileS)
bin-111	NODE_9439_length_8289_cov_1.018868_6	d__Bacteria;p__Proteobacteria;c__Gammaproteobacteria;o__Steroidobacterales;f__Steroidobacteraceae;g__ZC4RG30;s__ZC4RG30 sp003242275	Strict	mtrA	macrolide antibiotic; penam	antibiotic efflux	resistance-nodulation-cell division (RND) antibiotic efflux pump
bin-111	NODE_9899_length_8009_cov_1.085511_3	d__Bacteria;p__Proteobacteria;c__Gammaproteobacteria;o__Steroidobacterales;f__Steroidobacteraceae;g__ZC4RG30;s__ZC4RG30 sp003242275	Strict	carA	macrolide antibiotic	antibiotic target protection	Miscellaneous ABC-F subfamily ATP-binding cassette ribosomal protection proteins
bin-111	NODE_10074_length_7902_cov_1.145595_7	d__Bacteria;p__Proteobacteria;c__Gammaproteobacteria;o__Steroidobacterales;f__Steroidobacteraceae;g__ZC4RG30;s__ZC4RG30 sp003242275	Strict	cmlA8	phenicol antibiotic	antibiotic efflux	major facilitator superfamily (MFS) antibiotic efflux pump
bin-111	NODE_10546_length_7675_cov_1.053922_2	d__Bacteria;p__Proteobacteria;c__Gammaproteobacteria;o__Steroidobacterales;f__Steroidobacteraceae;g__ZC4RG30;s__ZC4RG30 sp003242275	Strict	LUS-1	carbapenem; cephalosporin	antibiotic inactivation	LUS beta-lactamase
bin-111	NODE_10935_length_7480_cov_1.085543_3	d__Bacteria;p__Proteobacteria;c__Gammaproteobacteria;o__Steroidobacterales;f__Steroidobacteraceae;g__ZC4RG30;s__ZC4RG30 sp003242275	Strict	OXA-433	carbapenem; cephalosporin; penam	antibiotic inactivation	OXA beta-lactamase
bin-111	NODE_10964_length_7462_cov_0.986912_5	d__Bacteria;p__Proteobacteria;c__Gammaproteobacteria;o__Steroidobacterales;f__Steroidobacteraceae;g__ZC4RG30;s__ZC4RG30 sp003242275	Strict	vanT gene in vanE cluster	glycopeptide antibiotic	antibiotic target alteration	glycopeptide resistance gene cluster; vanT
bin-111	NODE_11196_length_7349_cov_1.043201_7	d__Bacteria;p__Proteobacteria;c__Gammaproteobacteria;o__Steroidobacterales;f__Steroidobacteraceae;g__ZC4RG30;s__ZC4RG30 sp003242275	Strict	Bifidobacterium adolescentis rpoB mutants conferring resistance to rifampicin	rifamycin antibiotic	antibiotic target alteration; antibiotic target replacement	rifamycin-resistant beta-subunit of RNA polymerase (rpoB)
bin-111	NODE_11225_length_7331_cov_1.154775_2	d__Bacteria;p__Proteobacteria;c__Gammaproteobacteria;o__Steroidobacterales;f__Steroidobacteraceae;g__ZC4RG30;s__ZC4RG30 sp003242275	Strict	MexW	macrolide antibiotic; fluoroquinolone antibiotic; tetracycline antibiotic; phenicol antibiotic; disinfecting agents and antiseptics	antibiotic efflux	resistance-nodulation-cell division (RND) antibiotic efflux pump
bin-111	NODE_11011_length_7436_cov_1.182241_1	d__Bacteria;p__Proteobacteria;c__Gammaproteobacteria;o__Steroidobacterales;f__Steroidobacteraceae;g__ZC4RG30;s__ZC4RG30 sp003242275	Strict	mexN	phenicol antibiotic	antibiotic efflux	resistance-nodulation-cell division (RND) antibiotic efflux pump
bin-111	NODE_11675_length_7123_cov_1.15466_3	d__Bacteria;p__Proteobacteria;c__Gammaproteobacteria;o__Steroidobacterales;f__Steroidobacteraceae;g__ZC4RG30;s__ZC4RG30 sp003242275	Strict	Erm(K)	macrolide antibiotic; lincosamide antibiotic; streptogramin antibiotic	antibiotic target alteration	Erm 23S ribosomal RNA methyltransferase
bin-110	NODE_3043_length_17270_cov_1.395205_14	d__Bacteria;p__Myxococcota;c__Polyangia;o__Polyangiales;f__Polyangiaceae;g__Labilithrix;s__	Strict	adeF	fluoroquinolone antibiotic; tetracycline antibiotic	antibiotic efflux	resistance-nodulation-cell division (RND) antibiotic efflux pump
bin-109	NODE_45_length_99403_cov_2.197772_75	d__Bacteria;p__Proteobacteria;c__Alphaproteobacteria;o__Parvibaculales;f__Parvibaculaceae;g__Parvibaculum;s__	Strict	vanH gene in vanB cluster	glycopeptide antibiotic	antibiotic target alteration	vanH; glycopeptide resistance gene cluster
bin-107	NODE_452_length_44257_cov_1.668412_6	d__Bacteria;p__Myxococcota;c__Polyangia;o__Nannocystales;f__Nannocystaceae;g__Nannocystis;s__	Strict	MCR-1.12	peptide antibiotic	antibiotic target alteration	MCR phosphoethanolamine transferase
bin-107	NODE_195_length_62081_cov_1.691691_55	d__Bacteria;p__Myxococcota;c__Polyangia;o__Nannocystales;f__Nannocystaceae;g__Nannocystis;s__	Strict	TaeA	pleuromutilin antibiotic	antibiotic efflux	ATP-binding cassette (ABC) antibiotic efflux pump
bin-107	NODE_146_length_68934_cov_1.789556_33	d__Bacteria;p__Myxococcota;c__Polyangia;o__Nannocystales;f__Nannocystaceae;g__Nannocystis;s__	Strict	rmtE2	aminoglycoside antibiotic	antibiotic target alteration	16S rRNA methyltransferase (G1405)
bin-107	NODE_50_length_94458_cov_1.753517_4	d__Bacteria;p__Myxococcota;c__Polyangia;o__Nannocystales;f__Nannocystaceae;g__Nannocystis;s__	Strict	lmrP	macrolide antibiotic; lincosamide antibiotic; streptogramin antibiotic; tetracycline antibiotic	antibiotic efflux	major facilitator superfamily (MFS) antibiotic efflux pump
bin-107	NODE_467_length_43741_cov_1.703306_2	d__Bacteria;p__Myxococcota;c__Polyangia;o__Nannocystales;f__Nannocystaceae;g__Nannocystis;s__	Strict	OXA-224	carbapenem; cephalosporin; penam	antibiotic inactivation	OXA beta-lactamase
bin-107	NODE_13_length_133425_cov_1.913585_8	d__Bacteria;p__Myxococcota;c__Polyangia;o__Nannocystales;f__Nannocystaceae;g__Nannocystis;s__	Strict	vgaE	lincosamide antibiotic; streptogramin antibiotic; streptogramin A antibiotic; pleuromutilin antibiotic	antibiotic target protection	vga-type ABC-F protein
bin-105	NODE_547_length_40702_cov_2.122489_25	d__Bacteria;p__Myxococcota;c__Polyangia;o__Polyangiales;f__Polyangiaceae;g__;s__	Strict	vanY gene in vanB cluster	glycopeptide antibiotic	antibiotic target alteration	vanY; glycopeptide resistance gene cluster
bin-105	NODE_18887_length_5014_cov_1.456927_1	d__Bacteria;p__Myxococcota;c__Polyangia;o__Polyangiales;f__Polyangiaceae;g__;s__	Strict	VIM-61	carbapenem; cephalosporin; cephamycin; penam; penem	antibiotic inactivation	VIM beta-lactamase
bin-105	NODE_79_length_81069_cov_1.828643_15	d__Bacteria;p__Myxococcota;c__Polyangia;o__Polyangiales;f__Polyangiaceae;g__;s__	Strict	dfrF	diaminopyrimidine antibiotic	antibiotic target replacement	trimethoprim resistant dihydrofolate reductase dfr
bin-105	NODE_10_length_137619_cov_2.112436_44	d__Bacteria;p__Myxococcota;c__Polyangia;o__Polyangiales;f__Polyangiaceae;g__;s__	Strict	EVM-1	carbapenem	antibiotic inactivation	EVM beta-lactamase
bin-104	NODE_22676_length_4371_cov_3.081056_2	d__Bacteria;p__Bacteroidota;c__Bacteroidia;o__Bacteroidales;f__UBA7960;g__UBA7960;s__UBA7960 sp012521995	Strict	adeF	fluoroquinolone antibiotic; tetracycline antibiotic	antibiotic efflux	resistance-nodulation-cell division (RND) antibiotic efflux pump
bin-104	NODE_21_length_118754_cov_2.558128_5	d__Bacteria;p__Bacteroidota;c__Bacteroidia;o__Bacteroidales;f__UBA7960;g__UBA7960;s__UBA7960 sp012521995	Strict	tet(54)	tetracycline antibiotic	antibiotic inactivation	tetracycline inactivation enzyme
bin-103	NODE_1407_length_26143_cov_1.593404_9	d__Bacteria;p__Proteobacteria;c__Alphaproteobacteria;o__Ferrovibrionales;f__Ferrovibrionaceae;g__Ferrovibrio;s__	Strict	adeF	fluoroquinolone antibiotic; tetracycline antibiotic	antibiotic efflux	resistance-nodulation-cell division (RND) antibiotic efflux pump
bin-103	NODE_12838_length_6643_cov_1.398097_9	d__Bacteria;p__Proteobacteria;c__Alphaproteobacteria;o__Ferrovibrionales;f__Ferrovibrionaceae;g__Ferrovibrio;s__	Strict	tlrC	macrolide antibiotic; lincosamide antibiotic	antibiotic target protection	Miscellaneous ABC-F subfamily ATP-binding cassette ribosomal protection proteins
bin-103	NODE_15556_length_5779_cov_1.240623_2	d__Bacteria;p__Proteobacteria;c__Alphaproteobacteria;o__Ferrovibrionales;f__Ferrovibrionaceae;g__Ferrovibrio;s__	Strict	vanY gene in vanB cluster	glycopeptide antibiotic	antibiotic target alteration	vanY; glycopeptide resistance gene cluster
bin-103	NODE_56629_length_2201_cov_1.125362_3	d__Bacteria;p__Proteobacteria;c__Alphaproteobacteria;o__Ferrovibrionales;f__Ferrovibrionaceae;g__Ferrovibrio;s__	Strict	smeF	macrolide antibiotic; fluoroquinolone antibiotic; tetracycline antibiotic; phenicol antibiotic	antibiotic efflux	resistance-nodulation-cell division (RND) antibiotic efflux pump
bin-102	NODE_1102_length_29448_cov_2.050101_2	d__Bacteria;p__Bacteroidota;c__Bacteroidia;o__Flavobacteriales;f__UA16;g__UBA4660;s__	Strict	poxtA	tetracycline antibiotic; oxazolidinone antibiotic; phenicol antibiotic	antibiotic target protection	Miscellaneous ABC-F subfamily ATP-binding cassette ribosomal protection proteins
bin-102	NODE_1475_length_25536_cov_2.222598_14	d__Bacteria;p__Bacteroidota;c__Bacteroidia;o__Flavobacteriales;f__UA16;g__UBA4660;s__	Strict	vanW gene in vanI cluster	glycopeptide antibiotic	antibiotic target alteration	vanW; glycopeptide resistance gene cluster
bin-102	NODE_563_length_40226_cov_1.961695_25	d__Bacteria;p__Bacteroidota;c__Bacteroidia;o__Flavobacteriales;f__UA16;g__UBA4660;s__	Strict	IND-6	carbapenem	antibiotic inactivation	IND beta-lactamase
bin-102	NODE_287_length_54234_cov_2.105236_40	d__Bacteria;p__Bacteroidota;c__Bacteroidia;o__Flavobacteriales;f__UA16;g__UBA4660;s__	Strict	sul3	sulfonamide antibiotic	antibiotic target replacement	sulfonamide resistant sul
bin-102	NODE_98_length_76548_cov_2.037751_52	d__Bacteria;p__Bacteroidota;c__Bacteroidia;o__Flavobacteriales;f__UA16;g__UBA4660;s__	Strict	CMY-27	cephamycin	antibiotic inactivation	CMY beta-lactamase
bin-101	NODE_1376_length_26492_cov_1.536848_18	d__Bacteria;p__Firmicutes_G;c__Limnochordia;o__Limnochordales_A;f__ZCTH02-B6;g__;s__	Strict	adeF	fluoroquinolone antibiotic; tetracycline antibiotic	antibiotic efflux	resistance-nodulation-cell division (RND) antibiotic efflux pump
bin-101	NODE_1319_length_26999_cov_1.528915_7	d__Bacteria;p__Firmicutes_G;c__Limnochordia;o__Limnochordales_A;f__ZCTH02-B6;g__;s__	Strict	lmrB	lincosamide antibiotic	antibiotic efflux	ATP-binding cassette (ABC) antibiotic efflux pump
bin-100	NODE_342_length_50126_cov_1.609012_5	d__Bacteria;p__Proteobacteria;c__Gammaproteobacteria;o__Xanthomonadales;f__Xanthomonadaceae;g__Luteimonas;s__	Strict	evgS	macrolide antibiotic; fluoroquinolone antibiotic; penam; tetracycline antibiotic	antibiotic efflux	major facilitator superfamily (MFS) antibiotic efflux pump; resistance-nodulation-cell division (RND) antibiotic efflux pump
bin-100	NODE_357_length_49185_cov_1.571609_39	d__Bacteria;p__Proteobacteria;c__Gammaproteobacteria;o__Xanthomonadales;f__Xanthomonadaceae;g__Luteimonas;s__	Strict	AAC(6')-Ie-APH(2'')-Ia bifunctional protein	aminoglycoside antibiotic	antibiotic inactivation	APH(2''); AAC(6')
bin-100	NODE_785_length_34691_cov_1.535586_27	d__Bacteria;p__Proteobacteria;c__Gammaproteobacteria;o__Xanthomonadales;f__Xanthomonadaceae;g__Luteimonas;s__	Strict	ICR-Mc	peptide antibiotic	antibiotic target alteration	intrinsic colistin resistant phosphoethanolamine transferase
bin-100	NODE_1053_length_30217_cov_1.20658_26	d__Bacteria;p__Proteobacteria;c__Gammaproteobacteria;o__Xanthomonadales;f__Xanthomonadaceae;g__Luteimonas;s__	Strict	efrA	macrolide antibiotic; fluoroquinolone antibiotic; rifamycin antibiotic	antibiotic efflux	ATP-binding cassette (ABC) antibiotic efflux pump
bin-100	NODE_1164_length_28622_cov_1.379891_21	d__Bacteria;p__Proteobacteria;c__Gammaproteobacteria;o__Xanthomonadales;f__Xanthomonadaceae;g__Luteimonas;s__	Strict	rmtB	aminoglycoside antibiotic	antibiotic target alteration	16S rRNA methyltransferase (G1405)
bin-100	NODE_1190_length_28242_cov_1.425147_4	d__Bacteria;p__Proteobacteria;c__Gammaproteobacteria;o__Xanthomonadales;f__Xanthomonadaceae;g__Luteimonas;s__	Strict	tet(54)	tetracycline antibiotic	antibiotic inactivation	tetracycline inactivation enzyme
bin-100	NODE_1111_length_29377_cov_1.503111_3	d__Bacteria;p__Proteobacteria;c__Gammaproteobacteria;o__Xanthomonadales;f__Xanthomonadaceae;g__Luteimonas;s__	Strict	AAC(6')-Iai	aminoglycoside antibiotic	antibiotic inactivation	AAC(6')
bin-100	NODE_1639_length_24307_cov_1.636063_16	d__Bacteria;p__Proteobacteria;c__Gammaproteobacteria;o__Xanthomonadales;f__Xanthomonadaceae;g__Luteimonas;s__	Strict	MuxB	macrolide antibiotic; monobactam; tetracycline antibiotic; aminocoumarin antibiotic	antibiotic efflux	resistance-nodulation-cell division (RND) antibiotic efflux pump
bin-100	NODE_1717_length_23662_cov_1.200552_1	d__Bacteria;p__Proteobacteria;c__Gammaproteobacteria;o__Xanthomonadales;f__Xanthomonadaceae;g__Luteimonas;s__	Strict	adeH	fluoroquinolone antibiotic; tetracycline antibiotic	antibiotic efflux	resistance-nodulation-cell division (RND) antibiotic efflux pump
bin-100	NODE_832_length_33917_cov_1.413022_3	d__Bacteria;p__Proteobacteria;c__Gammaproteobacteria;o__Xanthomonadales;f__Xanthomonadaceae;g__Luteimonas;s__	Strict	vanH gene in vanB cluster	glycopeptide antibiotic	antibiotic target alteration	vanH; glycopeptide resistance gene cluster
bin-100	NODE_883_length_33066_cov_1.319955_34	d__Bacteria;p__Proteobacteria;c__Gammaproteobacteria;o__Xanthomonadales;f__Xanthomonadaceae;g__Luteimonas;s__	Strict	AxyY	macrolide antibiotic; fluoroquinolone antibiotic; aminoglycoside antibiotic; cephalosporin	antibiotic efflux	resistance-nodulation-cell division (RND) antibiotic efflux pump
bin-100	NODE_1034_length_30554_cov_1.556808_2	d__Bacteria;p__Proteobacteria;c__Gammaproteobacteria;o__Xanthomonadales;f__Xanthomonadaceae;g__Luteimonas;s__	Strict	optrA	oxazolidinone antibiotic; phenicol antibiotic	antibiotic target protection	Miscellaneous ABC-F subfamily ATP-binding cassette ribosomal protection proteins
bin-100	NODE_1391_length_26304_cov_1.564847_14	d__Bacteria;p__Proteobacteria;c__Gammaproteobacteria;o__Xanthomonadales;f__Xanthomonadaceae;g__Luteimonas;s__	Strict	Escherichia coli soxS with mutation conferring antibiotic resistance	fluoroquinolone antibiotic; monobactam; carbapenem; cephalosporin; glycylcycline; cephamycin; penam; tetracycline antibiotic; rifamycin antibiotic; phenicol antibiotic; penem; disinfecting agents and antiseptics	antibiotic target alteration; antibiotic efflux; reduced permeability to antibiotic	ATP-binding cassette (ABC) antibiotic efflux pump; major facilitator superfamily (MFS) antibiotic efflux pump; resistance-nodulation-cell division (RND) antibiotic efflux pump; General Bacterial Porin with reduced permeability to beta-lactams
bin-100	NODE_1471_length_25559_cov_1.318693_3	d__Bacteria;p__Proteobacteria;c__Gammaproteobacteria;o__Xanthomonadales;f__Xanthomonadaceae;g__Luteimonas;s__	Strict	oleC	macrolide antibiotic	antibiotic efflux	ATP-binding cassette (ABC) antibiotic efflux pump
bin-100	NODE_499_length_42402_cov_1.537268_2	d__Bacteria;p__Proteobacteria;c__Gammaproteobacteria;o__Xanthomonadales;f__Xanthomonadaceae;g__Luteimonas;s__	Strict	RanA	aminoglycoside antibiotic	antibiotic efflux	ATP-binding cassette (ABC) antibiotic efflux pump
bin-100	NODE_155_length_67288_cov_1.532348_4	d__Bacteria;p__Proteobacteria;c__Gammaproteobacteria;o__Xanthomonadales;f__Xanthomonadaceae;g__Luteimonas;s__	Strict	evgS	macrolide antibiotic; fluoroquinolone antibiotic; penam; tetracycline antibiotic	antibiotic efflux	major facilitator superfamily (MFS) antibiotic efflux pump; resistance-nodulation-cell division (RND) antibiotic efflux pump
bin-100	NODE_2114_length_21259_cov_1.608461_20	d__Bacteria;p__Proteobacteria;c__Gammaproteobacteria;o__Xanthomonadales;f__Xanthomonadaceae;g__Luteimonas;s__	Strict	OXA-547	carbapenem; cephalosporin; penam	antibiotic inactivation	OXA beta-lactamase

## Sheet: Table S5
Supplementary Table S5 |Detailed information on predicted viral genomes identified in all composting samples.
Predicted vOTU	Family	Virus host	Host classification	Max_score_group	length (bp)	Gene_count	Viral_genes	Host_genes	Checkv_quality	Completeness	Completeness_method	kmer_freq	Life-styles
S7C4367_x000D_	Mesyanzhinovviridae	bin-47	d__Bacteria;p__Proteobacteria;c__Gammaproteobacteria;o__Pseudomonadales;f__Cellvibrionaceae;g__Cellvibrio;s__	dsDNAphage	12316	36	4	0	Low-quality	29.33	HMM-based (lower-bound)	1	virulent
S5C2920_x000D_	unknow	bin-68	d__Bacteria;p__Bacteroidota;c__Bacteroidia;o__Flavobacteriales;f__PHOS-HE28;g__PHOS-HE28;s__	dsDNAphage	10409	11	1	0	Low-quality	2.28	HMM-based (lower-bound)	1	virulent
S5C14800_x000D_	unknow	bin-45	d__Bacteria;p__Acidobacteriota;c__Acidobacteriae;o__Acidobacteriales;f__Acidobacteriaceae;g__Terracidiphilus;s__	dsDNAphage	11217	7	5	0	Low-quality	13.88	HMM-based (lower-bound)	1	virulent
S7C11002_x000D_	unknow	#N/A	#N/A	dsDNAphage	27983	10	3	0	Low-quality	4.84	HMM-based (lower-bound)	1	virulent
S9C16741_x000D_	Pbunavirus	bin-42	d__Bacteria;p__Proteobacteria;c__Gammaproteobacteria;o__Xanthomonadales;f__Rhodanobacteraceae;g__Dyella_B;s__	dsDNAphage	5868	13	0	0	Not-determined	NA	NA	1	virulent
S7C28557_x000D_	Gclasvirinae	bin-168	d__Bacteria;p__Actinobacteriota;c__Actinomycetia;o__Euzebyales;f__Egibacteraceae;g__;s__	dsDNAphage	10121	9	0	0	Not-determined	NA	NA	1	virulent
S8C14978_x000D_	unknow	#N/A	#N/A	dsDNAphage	6672	6	2	0	Low-quality	9.2	HMM-based (lower-bound)	1	virulent
S2C21721_x000D_	Herpesviridae	#N/A	#N/A	dsDNAphage	11205	9	0	0	Not-determined	NA	NA	1	virulent
S4C17554_x000D_	Tybeckvirinae	bin-90	d__Bacteria;p__Myxococcota;c__Polyangia;o__Polyangiales;f__Polyangiaceae;g__Sorangium;s__	dsDNAphage	5182	13	0	0	Not-determined	NA	NA	1	virulent
S4C23696_x000D_	Casjensviridae	bin-77	d__Bacteria;p__Verrucomicrobiota;c__Verrucomicrobiae;o__Opitutales;f__Opitutaceae;g__Opitutus;s__	dsDNAphage	5159	5	1	0	Low-quality	2.88	HMM-based (lower-bound)	1.12	virulent
S7C17923_x000D_	unknow	bin-36	d__Bacteria;p__Bacteroidota;c__Bacteroidia;o__Chitinophagales;f__Chitinophagaceae;g__Ferruginibacter;s__	dsDNAphage	7708	9	0	0	Not-determined	NA	NA	1	virulent
S8C119_x000D_	unknow	bin-90	d__Bacteria;p__Myxococcota;c__Polyangia;o__Polyangiales;f__Polyangiaceae;g__Sorangium;s__	dsDNAphage	6045	5	1	0	Low-quality	3.51	HMM-based (lower-bound)	1	virulent
S4C523_x000D_	unknow	bin-36	d__Bacteria;p__Bacteroidota;c__Bacteroidia;o__Chitinophagales;f__Chitinophagaceae;g__Ferruginibacter;s__	dsDNAphage	5864	18	0	2	Not-determined	NA	NA	1.02	virulent
S8C19652_x000D_	unknow	bin-165	d__Bacteria;p__Firmicutes_G;c__Limnochordia;o__Limnochordales_A;f__ZCTH02-B6;g__;s__	dsDNAphage	7773	8	2	1	Low-quality	6.81	HMM-based (lower-bound)	1	virulent
S7C12179_x000D_	Zobellviridae	bin-45	d__Bacteria;p__Acidobacteriota;c__Acidobacteriae;o__Acidobacteriales;f__Acidobacteriaceae;g__Terracidiphilus;s__	dsDNAphage	23418	11	4	0	Low-quality	7.09	HMM-based (lower-bound)	1	virulent
S1C27234_x000D_	Wizardvirus	#N/A	#N/A	dsDNAphage	5945	10	3	0	Low-quality	4.76	HMM-based (lower-bound)	1	virulent
S5C20264_x000D_	unknow	#N/A	#N/A	dsDNAphage	15985	36	10	0	Low-quality	30.99	HMM-based (lower-bound)	1	virulent
S5C4807_x000D_	unknow	#N/A	#N/A	dsDNAphage	6773	9	3	0	Low-quality	6.79	HMM-based (lower-bound)	1	virulent
S6C20264_x000D_	unknow	bin-90	d__Bacteria;p__Myxococcota;c__Polyangia;o__Polyangiales;f__Polyangiaceae;g__Sorangium;s__	dsDNAphage	16950	7	2	0	Low-quality	5.53	HMM-based (lower-bound)	1	virulent
S3C4807_x000D_	Ackermannviridae	#N/A	#N/A	dsDNAphage	5081	18	7	0	Low-quality	22.58	HMM-based (lower-bound)	1	virulent
S9C7477_x000D_	unknow	#N/A	#N/A	dsDNAphage	5105	24	5	9	Low-quality	41.04	HMM-based (lower-bound)	1	virulent
S7C20530_x000D_	unknow	bin-36	d__Bacteria;p__Bacteroidota;c__Bacteroidia;o__Chitinophagales;f__Chitinophagaceae;g__Ferruginibacter;s__	dsDNAphage	5339	22	6	1	Low-quality	28.19	HMM-based (lower-bound)	1	virulent
S9C13_x000D_	unknow	#N/A	#N/A	dsDNAphage	5841	8	6	0	Low-quality	11.36	HMM-based (lower-bound)	1	virulent
S3C5113_x000D_	unknow	#N/A	#N/A	dsDNAphage	13719	16	1	0	Low-quality	2.22	HMM-based (lower-bound)	1	temperate
S1C3114_x000D_	unknow	#N/A	#N/A	dsDNAphage	5600	3	2	0	Low-quality	2.11	HMM-based (lower-bound)	1	virulent
S2C27129_x000D_	Inoviridae	bin-68	d__Bacteria;p__Bacteroidota;c__Bacteroidia;o__Flavobacteriales;f__PHOS-HE28;g__PHOS-HE28;s__	dsDNAphage	6908	10	7	0	Low-quality	7.37	HMM-based (lower-bound)	1	temperate
S8C1156_x000D_	Kyanoviridae	#N/A	#N/A	dsDNAphage	166382	54	11	0	Medium-quality	53.93	HMM-based (lower-bound)	1	virulent
S5C18792_x000D_	unknow	bin-42	d__Bacteria;p__Proteobacteria;c__Gammaproteobacteria;o__Xanthomonadales;f__Rhodanobacteraceae;g__Dyella_B;s__	ssDNA	7614	17	6	0	Low-quality	16.96	HMM-based (lower-bound)	1	virulent
S2C4807_x000D_	Spinareoviridae	#N/A	#N/A	dsDNAphage	22189	6	4	0	Low-quality	11.23	HMM-based (lower-bound)	1	virulent
S3C14434_x000D_	unknow	bin-139	d__Bacteria;p__Proteobacteria;c__Alphaproteobacteria;o__Sphingomonadales;f__Sphingomonadaceae;g__Croceibacterium;s__	dsDNAphage	5072	15	4	0	Low-quality	6.24	HMM-based (lower-bound)	1	virulent
S5C1459_x000D_	Gclasvirinae	#N/A	#N/A	dsDNAphage	18806	9	8	0	Low-quality	12.41	HMM-based (lower-bound)	1	virulent
S9C367_x000D_	Schitoviridae	#N/A	#N/A	dsDNAphage	17981	12	4	0	Low-quality	6.5	HMM-based (lower-bound)	1	virulent
S9C9022_x000D_	unknow	bin-90	d__Bacteria;p__Myxococcota;c__Polyangia;o__Polyangiales;f__Polyangiaceae;g__Sorangium;s__	dsDNAphage	7099	26	2	0	Low-quality	17.16	HMM-based (lower-bound)	1	temperate
S8C21518_x000D_	unknow	bin-165	d__Bacteria;p__Firmicutes_G;c__Limnochordia;o__Limnochordales_A;f__ZCTH02-B6;g__;s__	dsDNAphage	5191	24	0	0	Not-determined	NA	NA	1	virulent
S4C8820_x000D_	Inoviridae	bin-90	d__Bacteria;p__Myxococcota;c__Polyangia;o__Polyangiales;f__Polyangiaceae;g__Sorangium;s__	dsDNAphage	12377	6	1	1	Low-quality	5.98	HMM-based (lower-bound)	1.02	virulent
S7C10275_x000D_	unknow	#N/A	#N/A	dsDNAphage	7599	10	0	1	Not-determined	NA	NA	1	virulent
S7C5100_x000D_	Queuovirinae	bin-113	d__Bacteria;p__Proteobacteria;c__Gammaproteobacteria;o__Burkholderiales;f__Burkholderiaceae;g__;s__	dsDNAphage	46831	14	2	0	Low-quality	6.56	HMM-based (lower-bound)	1	virulent
S2C5293_x000D_	unknow	bin-102	d__Bacteria;p__Bacteroidota;c__Bacteroidia;o__Flavobacteriales;f__UA16;g__UBA4660;s__	dsDNAphage	7916	6	3	1	Low-quality	1.46	HMM-based (lower-bound)	1	virulent
S2C7242_x000D_	unknow	#N/A	#N/A	dsDNAphage	5913	14	8	0	Low-quality	6.1	HMM-based (lower-bound)	1	virulent
S6C26402_x000D_	unknow	#N/A	#N/A	dsDNAphage	5412	10	3	1	Low-quality	7.79	HMM-based (lower-bound)	1	virulent
S4C1971_x000D_	unknow	bin-47	d__Bacteria;p__Proteobacteria;c__Gammaproteobacteria;o__Pseudomonadales;f__Cellvibrionaceae;g__Cellvibrio;s__	dsDNAphage	45885	6	3	0	Low-quality	7.77	HMM-based (lower-bound)	1.01	virulent
S7C20552_x000D_	unknow	bin-90	d__Bacteria;p__Myxococcota;c__Polyangia;o__Polyangiales;f__Polyangiaceae;g__Sorangium;s__	dsDNAphage	6347	22	6	1	Low-quality	28.19	HMM-based (lower-bound)	1	virulent
S8C28201_x000D_	unknow	#N/A	#N/A	dsDNAphage	6893	11	5	0	Low-quality	18.63	HMM-based (lower-bound)	1	virulent
S2C26721_x000D_	unknow	bin-36	d__Bacteria;p__Bacteroidota;c__Bacteroidia;o__Chitinophagales;f__Chitinophagaceae;g__Ferruginibacter;s__	dsDNAphage	5432	56	15	1	Medium-quality	87.54	HMM-based (lower-bound)	1	virulent
S2C13853_x000D_	Arquatrovirinae	bin-47	d__Bacteria;p__Proteobacteria;c__Gammaproteobacteria;o__Pseudomonadales;f__Cellvibrionaceae;g__Cellvibrio;s__	dsDNAphage	6217	25	5	1	Low-quality	17.19	HMM-based (lower-bound)	1	virulent
S5C2950_x000D_	unknow	#N/A	#N/A	dsDNAphage	5020	11	0	0	Not-determined	NA	NA	1	temperate
S5C26728_x000D_	unknow	bin-221	d__Bacteria;p__Bacteroidota;c__Bacteroidia;o__Chitinophagales;f__Chitinophagaceae;g__Edaphocola;s__	dsDNAphage	10791	10	5	0	Low-quality	8.5	HMM-based (lower-bound)	1	virulent
S5C20424_x000D_	unknow	bin-36	d__Bacteria;p__Bacteroidota;c__Bacteroidia;o__Chitinophagales;f__Chitinophagaceae;g__Ferruginibacter;s__	dsDNAphage	5171	24	0	16	Not-determined	NA	NA	1	virulent
S4C6081_x000D_	unknow	#N/A	#N/A	dsDNAphage	6519	7	0	2	Not-determined	NA	NA	1.01	virulent
S8C19166_x000D_	unknow	bin-90	d__Bacteria;p__Myxococcota;c__Polyangia;o__Polyangiales;f__Polyangiaceae;g__Sorangium;s__	dsDNAphage	11063	11	5	0	Low-quality	18.62	HMM-based (lower-bound)	1.01	virulent
S8C3988_x000D_	unknow	bin-139	d__Bacteria;p__Proteobacteria;c__Alphaproteobacteria;o__Sphingomonadales;f__Sphingomonadaceae;g__Croceibacterium;s__	dsDNAphage	10532	13	0	0	Not-determined	NA	NA	1	virulent
S2C12656_x000D_	unknow	#N/A	#N/A	dsDNAphage	5860	17	11	0	Low-quality	4.82	HMM-based (lower-bound)	1	virulent
S9C7501_x000D_	unknow	bin-68	d__Bacteria;p__Bacteroidota;c__Bacteroidia;o__Flavobacteriales;f__PHOS-HE28;g__PHOS-HE28;s__	dsDNAphage	7679	24	5	9	Low-quality	41.04	HMM-based (lower-bound)	1	virulent
S7C20380_x000D_	unknow	#N/A	#N/A	dsDNAphage	5864	11	2	0	Low-quality	7.41	HMM-based (lower-bound)	1	virulent
S8C9856_x000D_	unknow	bin-90	d__Bacteria;p__Myxococcota;c__Polyangia;o__Polyangiales;f__Polyangiaceae;g__Sorangium;s__	dsDNAphage	23160	7	5	0	Low-quality	9.3	HMM-based (lower-bound)	1	virulent
S8C19640_x000D_	unknow	bin-165	d__Bacteria;p__Firmicutes_G;c__Limnochordia;o__Limnochordales_A;f__ZCTH02-B6;g__;s__	dsDNAphage	5284	8	2	1	Low-quality	6.81	HMM-based (lower-bound)	1	virulent
S2C11738_x000D_	unknow	#N/A	#N/A	dsDNAphage	6185	7	0	5	Not-determined	NA	NA	1.12	virulent
S8C6372_x000D_	unknow	bin-42	d__Bacteria;p__Proteobacteria;c__Gammaproteobacteria;o__Xanthomonadales;f__Rhodanobacteraceae;g__Dyella_B;s__	dsDNAphage	10849	18	5	6	Low-quality	14.52	HMM-based (lower-bound)	1	virulent
S1C8047_x000D_	unknow	#N/A	#N/A	dsDNAphage	11248	8	3	0	Low-quality	8.66	HMM-based (lower-bound)	1	virulent
S8C21562_x000D_	unknow	bin-42	d__Bacteria;p__Proteobacteria;c__Gammaproteobacteria;o__Xanthomonadales;f__Rhodanobacteraceae;g__Dyella_B;s__	dsDNAphage	5500	7	3	0	Low-quality	8.72	HMM-based (lower-bound)	1	virulent
S4C21230_x000D_	unknow	#N/A	#N/A	dsDNAphage	6242	33	6	0	Low-quality	19.02	HMM-based (lower-bound)	1	virulent
S9C8755_x000D_	unknow	bin-165	d__Bacteria;p__Firmicutes_G;c__Limnochordia;o__Limnochordales_A;f__ZCTH02-B6;g__;s__	dsDNAphage	10064	28	4	0	Low-quality	8.35	HMM-based (lower-bound)	1	virulent
S5C852_x000D_	unknow	bin-176	d__Bacteria;p__Proteobacteria;c__Gammaproteobacteria;o__Steroidobacterales;f__Steroidobacteraceae;g__ZC4RG24;s__	dsDNAphage	15848	5	1	0	Low-quality	6.89	HMM-based (lower-bound)	1	temperate
S2C16982_x000D_	unknow	bin-42	d__Bacteria;p__Proteobacteria;c__Gammaproteobacteria;o__Xanthomonadales;f__Rhodanobacteraceae;g__Dyella_B;s__	dsDNAphage	18951	8	1	0	Low-quality	13.6	HMM-based (lower-bound)	1	virulent
S9C24192_x000D_	unknow	#N/A	#N/A	dsDNAphage	9118	26	2	0	Low-quality	16.75	HMM-based (lower-bound)	1	virulent
S3C20274_x000D_	unknow	#N/A	#N/A	dsDNAphage	7530	40	16	0	Low-quality	38.7	HMM-based (lower-bound)	1	virulent
S8C3525_x000D_	unknow	#N/A	#N/A	dsDNAphage	21713	6	4	0	Low-quality	5.94	HMM-based (lower-bound)	1	virulent
S8C8576_x000D_	Mesyanzhinovviridae	bin-165	d__Bacteria;p__Firmicutes_G;c__Limnochordia;o__Limnochordales_A;f__ZCTH02-B6;g__;s__	dsDNAphage	12825	48	0	2	Not-determined	NA	NA	1	virulent
S8C16236_x000D_	unknow	#N/A	#N/A	dsDNAphage	6987	9	2	0	Low-quality	9.62	HMM-based (lower-bound)	1	virulent
S2C26957_x000D_	unknow	bin-133	d__Bacteria;p__Proteobacteria;c__Gammaproteobacteria;o__Burkholderiales;f__Burkholderiaceae;g__;s__	dsDNAphage	5428	11	2	0	Low-quality	7.44	HMM-based (lower-bound)	1	virulent
S2C9100_x000D_	Redondoviridae	bin-77	d__Bacteria;p__Verrucomicrobiota;c__Verrucomicrobiae;o__Opitutales;f__Opitutaceae;g__Opitutus;s__	dsDNAphage	17298	3	0	2	Not-determined	NA	NA	1	temperate
S7C9522_x000D_	unknow	bin-165	d__Bacteria;p__Firmicutes_G;c__Limnochordia;o__Limnochordales_A;f__ZCTH02-B6;g__;s__	dsDNAphage	6036	10	2	4	Low-quality	4	HMM-based (lower-bound)	1	temperate
S8C10155_x000D_	unknow	bin-36	d__Bacteria;p__Bacteroidota;c__Bacteroidia;o__Chitinophagales;f__Chitinophagaceae;g__Ferruginibacter;s__	dsDNAphage	5915	6	2	0	Low-quality	8.33	HMM-based (lower-bound)	1	virulent
S5C17960_x000D_	unknow	bin-42	d__Bacteria;p__Proteobacteria;c__Gammaproteobacteria;o__Xanthomonadales;f__Rhodanobacteraceae;g__Dyella_B;s__	dsDNAphage	13687	48	2	1	Low-quality	22.66	HMM-based (lower-bound)	1.01	virulent
S4C28611_x000D_	Gracegardnervirinae	bin-176	d__Bacteria;p__Proteobacteria;c__Gammaproteobacteria;o__Steroidobacterales;f__Steroidobacteraceae;g__ZC4RG24;s__	dsDNAphage	6983	9	1	0	Low-quality	8.05	HMM-based (lower-bound)	1	virulent
S4C13296_x000D_	unknow	#N/A	#N/A	dsDNAphage	5462	17	4	0	Low-quality	4.67	HMM-based (lower-bound)	1	virulent
S5C6605_x000D_	Salasmaviridae	bin-42	d__Bacteria;p__Proteobacteria;c__Gammaproteobacteria;o__Xanthomonadales;f__Rhodanobacteraceae;g__Dyella_B;s__	dsDNAphage	31219	56	14	1	Low-quality	21.16	HMM-based (lower-bound)	1	virulent
S4C5680_x000D_	unknow	bin-21	d__Bacteria;p__Proteobacteria;c__Gammaproteobacteria;o__Nitrococcales;f__AK92;g__JAAYIK01;s__JAAYIK01 sp012523465	dsDNAphage	6693	9	7	0	Low-quality	13.08	HMM-based (lower-bound)	1	virulent
S1C23526_x000D_	unknow	#N/A	#N/A	ssDNA	6250	67	11	0	Low-quality	19.06	HMM-based (lower-bound)	1	virulent
S7C11099_x000D_	unknow	#N/A	#N/A	dsDNAphage	10360	7	3	0	Low-quality	8.44	HMM-based (lower-bound)	1	virulent
S9C17425_x000D_	unknow	#N/A	#N/A	dsDNAphage	5187	15	0	2	Not-determined	NA	NA	1	virulent
S4C4900_x000D_	Steitzviridae	#N/A	#N/A	dsDNAphage	33861	12	2	0	Low-quality	9.35	HMM-based (lower-bound)	1	temperate
S7C8290_x000D_	Kostyavirus	bin-178	d__Bacteria;p__Proteobacteria;c__Gammaproteobacteria;o__Steroidobacterales;f__Steroidobacteraceae;g__ZC4RG30;s__ZC4RG30 sp003242275	dsDNAphage	5573	14	2	1	Low-quality	9.97	HMM-based (lower-bound)	1.01	virulent
S7C16997_x000D_	unknow	bin-113	d__Bacteria;p__Proteobacteria;c__Gammaproteobacteria;o__Burkholderiales;f__Burkholderiaceae;g__;s__	dsDNAphage	6113	6	4	0	Low-quality	7.31	HMM-based (lower-bound)	1	virulent
S7C4398_x000D_	Gclasvirinae	#N/A	#N/A	dsDNAphage	13078	7	0	0	Not-determined	NA	NA	1	virulent
S7C13329_x000D_	unknow	bin-42	d__Bacteria;p__Proteobacteria;c__Gammaproteobacteria;o__Xanthomonadales;f__Rhodanobacteraceae;g__Dyella_B;s__	dsDNAphage	5139	22	2	0	Low-quality	5.2	HMM-based (lower-bound)	1	virulent
S9C11273_x000D_	unknow	bin-90	d__Bacteria;p__Myxococcota;c__Polyangia;o__Polyangiales;f__Polyangiaceae;g__Sorangium;s__	dsDNAphage	11522	9	1	0	Low-quality	6.91	HMM-based (lower-bound)	1	virulent
S4C11754_x000D_	unknow	bin-47	d__Bacteria;p__Proteobacteria;c__Gammaproteobacteria;o__Pseudomonadales;f__Cellvibrionaceae;g__Cellvibrio;s__	dsDNAphage	8914	8	7	0	Low-quality	23.82	HMM-based (lower-bound)	1.01	virulent
S8C13103_x000D_	unknow	bin-165	d__Bacteria;p__Firmicutes_G;c__Limnochordia;o__Limnochordales_A;f__ZCTH02-B6;g__;s__	dsDNAphage	6440	34	22	0	Low-quality	46.02	HMM-based (lower-bound)	1	virulent
S2C22581_x000D_	Wizardvirus	bin-42	d__Bacteria;p__Proteobacteria;c__Gammaproteobacteria;o__Xanthomonadales;f__Rhodanobacteraceae;g__Dyella_B;s__	dsDNAphage	16032	13	4	0	Low-quality	4.08	HMM-based (lower-bound)	1	virulent
S1C17591_x000D_	Obolenskvirus	#N/A	#N/A	dsDNAphage	5749	14	4	0	Low-quality	6.29	HMM-based (lower-bound)	1	virulent
S4C27215_x000D_	unknow	#N/A	#N/A	dsDNAphage	5116	9	5	1	Low-quality	8.34	HMM-based (lower-bound)	1	virulent
S2C3997_x000D_	Gclasvirinae	bin-77	d__Bacteria;p__Verrucomicrobiota;c__Verrucomicrobiae;o__Opitutales;f__Opitutaceae;g__Opitutus;s__	dsDNAphage	10756	33	3	13	Low-quality	16.56	HMM-based (lower-bound)	1	virulent
S8C13122_x000D_	unknow	#N/A	#N/A	dsDNAphage	5902	27	7	0	Low-quality	30.71	HMM-based (lower-bound)	1	virulent
S4C7832_x000D_	unknow	#N/A	#N/A	dsDNAphage	6804	6	5	0	Low-quality	7.52	HMM-based (lower-bound)	1	virulent
S4C2878_x000D_	unknow	bin-129	d__Bacteria;p__Acidobacteriota;c__Vicinamibacteria;o__Vicinamibacterales;f__SCN-69-37;g__SCN-69-37;s__SCN-69-37 sp003242705	dsDNAphage	5794	7	3	0	Low-quality	7.55	HMM-based (lower-bound)	1	virulent
S5C14968_x000D_	unknow	#N/A	#N/A	dsDNAphage	6371	7	5	0	Low-quality	13.88	HMM-based (lower-bound)	1	virulent
S7C24297_x000D_	Pclasvirinae	bin-42	d__Bacteria;p__Proteobacteria;c__Gammaproteobacteria;o__Xanthomonadales;f__Rhodanobacteraceae;g__Dyella_B;s__	dsDNAphage	9124	16	3	0	Low-quality	16.38	HMM-based (lower-bound)	1	virulent
S2C11090_x000D_	Pakpunavirus	bin-199	d__Bacteria;p__Actinobacteriota;c__Actinomycetia;o__Streptosporangiales;f__Streptosporangiaceae;g__Thermostaphylospora;s__	dsDNAphage	6646	11	2	0	Low-quality	3.39	HMM-based (lower-bound)	1	virulent
S5C16145_x000D_	unknow	bin-42	d__Bacteria;p__Proteobacteria;c__Gammaproteobacteria;o__Xanthomonadales;f__Rhodanobacteraceae;g__Dyella_B;s__	dsDNAphage	5097	17	2	1	Low-quality	12.74	HMM-based (lower-bound)	1	virulent
S5C10156_x000D_	Steitzviridae	bin-42	d__Bacteria;p__Proteobacteria;c__Gammaproteobacteria;o__Xanthomonadales;f__Rhodanobacteraceae;g__Dyella_B;s__	dsDNAphage	7249	9	3	0	Low-quality	9.11	HMM-based (lower-bound)	1	virulent
S1C19800_x000D_	unknow	bin-221	d__Bacteria;p__Bacteroidota;c__Bacteroidia;o__Chitinophagales;f__Chitinophagaceae;g__Edaphocola;s__	dsDNAphage	11884	8	4	0	Low-quality	8.98	HMM-based (lower-bound)	1	virulent
S3C4501_x000D_	unknow	bin-221	d__Bacteria;p__Bacteroidota;c__Bacteroidia;o__Chitinophagales;f__Chitinophagaceae;g__Edaphocola;s__	dsDNAphage	5566	4	1	0	Low-quality	4.98	HMM-based (lower-bound)	1	virulent
S6C18768_x000D_	Steitzviridae	bin-176	d__Bacteria;p__Proteobacteria;c__Gammaproteobacteria;o__Steroidobacterales;f__Steroidobacteraceae;g__ZC4RG24;s__	dsDNAphage	44813	10	3	0	Low-quality	7.99	HMM-based (lower-bound)	1	temperate
S3C1459_x000D_	unknow	bin-113	d__Bacteria;p__Proteobacteria;c__Gammaproteobacteria;o__Burkholderiales;f__Burkholderiaceae;g__;s__	dsDNAphage	16906	11	8	0	Low-quality	14.87	HMM-based (lower-bound)	1	virulent
S8C18608_x000D_	unknow	bin-202	d__Bacteria;p__Planctomycetota;c__UBA1135;o__UBA2386;f__UBA2386;g__;s__	dsDNAphage	17870	11	0	0	Not-determined	NA	NA	1.03	virulent
S5C10578_x000D_	unknow	#N/A	#N/A	dsDNAphage	5650	6	2	0	Low-quality	7.78	HMM-based (lower-bound)	1	virulent
S5C7979_x000D_	unknow	#N/A	#N/A	dsDNAphage	8631	8	5	0	Low-quality	9.55	HMM-based (lower-bound)	1	virulent
S2C5137_x000D_	unknow	bin-180	d__Bacteria;p__Chloroflexota;c__Anaerolineae;o__Aggregatilineales;f__UBA3940;g__UBA3940;s__UBA3940 sp002385675	dsDNAphage	7245	6	3	1	Low-quality	1.46	HMM-based (lower-bound)	1	virulent
S5C5391_x000D_	unknow	bin-45	d__Bacteria;p__Acidobacteriota;c__Acidobacteriae;o__Acidobacteriales;f__Acidobacteriaceae;g__Terracidiphilus;s__	dsDNAphage	6327	5	4	0	Low-quality	9.66	HMM-based (lower-bound)	1	virulent
S8C26086_x000D_	unknow	#N/A	#N/A	dsDNAphage	5369	16	1	0	Low-quality	6.12	HMM-based (lower-bound)	1	virulent
S4C3527_x000D_	unknow	bin-47	d__Bacteria;p__Proteobacteria;c__Gammaproteobacteria;o__Pseudomonadales;f__Cellvibrionaceae;g__Cellvibrio;s__	dsDNAphage	16198	51	10	1	Medium-quality	70.68	HMM-based (lower-bound)	1	virulent
S3C13710_x000D_	Gclasvirinae	bin-185	d__Bacteria;p__Actinobacteriota;c__Actinomycetia;o__Streptosporangiales;f__Streptosporangiaceae;g__Thermopolyspora;s__	dsDNAphage	7807	21	9	1	Low-quality	17.14	HMM-based (lower-bound)	1	virulent
S6C2535_x000D_	unknow	bin-45	d__Bacteria;p__Acidobacteriota;c__Acidobacteriae;o__Acidobacteriales;f__Acidobacteriaceae;g__Terracidiphilus;s__	dsDNAphage	11469	5	0	2	Not-determined	NA	NA	1	virulent
S8C28169_x000D_	unknow	bin-77	d__Bacteria;p__Verrucomicrobiota;c__Verrucomicrobiae;o__Opitutales;f__Opitutaceae;g__Opitutus;s__	dsDNAphage	5663	12	3	0	Low-quality	8.33	HMM-based (lower-bound)	1	virulent
S2C26494_x000D_	unknow	bin-42	d__Bacteria;p__Proteobacteria;c__Gammaproteobacteria;o__Xanthomonadales;f__Rhodanobacteraceae;g__Dyella_B;s__	dsDNAphage	5110	13	1	2	Low-quality	8.22	HMM-based (lower-bound)	1	virulent
S1C18369_x000D_	Inoviridae	bin-139	d__Bacteria;p__Proteobacteria;c__Alphaproteobacteria;o__Sphingomonadales;f__Sphingomonadaceae;g__Croceibacterium;s__	dsDNAphage	5305	18	3	0	Low-quality	5.44	HMM-based (lower-bound)	1	virulent
S7C23568_x000D_	Casjensviridae	bin-47	d__Bacteria;p__Proteobacteria;c__Gammaproteobacteria;o__Pseudomonadales;f__Cellvibrionaceae;g__Cellvibrio;s__	dsDNAphage	8723	14	7	0	Low-quality	16.5	HMM-based (lower-bound)	1	virulent
S7C10501_x000D_	unknow	#N/A	#N/A	dsDNAphage	5038	25	3	5	Low-quality	15.66	HMM-based (lower-bound)	1	virulent
S6C20184_x000D_	unknow	bin-36	d__Bacteria;p__Bacteroidota;c__Bacteroidia;o__Chitinophagales;f__Chitinophagaceae;g__Ferruginibacter;s__	dsDNAphage	7508	10	4	0	Low-quality	10.6	HMM-based (lower-bound)	1	virulent
S4C18372_x000D_	Wizardvirus	bin-199	d__Bacteria;p__Actinobacteriota;c__Actinomycetia;o__Streptosporangiales;f__Streptosporangiaceae;g__Thermostaphylospora;s__	dsDNAphage	8015	17	2	0	Low-quality	9.25	HMM-based (lower-bound)	1	virulent
S8C19172_x000D_	Pclasvirinae	bin-199	d__Bacteria;p__Actinobacteriota;c__Actinomycetia;o__Streptosporangiales;f__Streptosporangiaceae;g__Thermostaphylospora;s__	dsDNAphage	17003	11	5	0	Low-quality	18.62	HMM-based (lower-bound)	1.01	virulent
S5C16462_x000D_	unknow	#N/A	#N/A	dsDNAphage	6578	22	2	0	Low-quality	4.96	HMM-based (lower-bound)	1.03	virulent
S3C6766_x000D_	Peduoviridae	#N/A	#N/A	dsDNAphage	11620	61	26	1	Medium-quality	65.27	HMM-based (lower-bound)	1	virulent
S8C13951_x000D_	Peduoviridae	#N/A	#N/A	dsDNAphage	6120	21	10	0	Low-quality	5.28	HMM-based (lower-bound)	1	virulent
S4C26984_x000D_	unknow	bin-90	d__Bacteria;p__Myxococcota;c__Polyangia;o__Polyangiales;f__Polyangiaceae;g__Sorangium;s__	dsDNAphage	6244	18	0	0	Not-determined	NA	NA	1	virulent
S5C20304_x000D_	unknow	#N/A	#N/A	dsDNAphage	6849	36	10	0	Low-quality	30.99	HMM-based (lower-bound)	1	virulent
S8C19862_x000D_	unknow	#N/A	#N/A	dsDNAphage	11304	14	1	0	Low-quality	4.03	HMM-based (lower-bound)	1	virulent
S7C27684_x000D_	Zobellviridae	#N/A	#N/A	dsDNAphage	6508	8	3	0	Low-quality	4.7	HMM-based (lower-bound)	1	virulent
S6C12353_x000D_	unknow	bin-42	d__Bacteria;p__Proteobacteria;c__Gammaproteobacteria;o__Xanthomonadales;f__Rhodanobacteraceae;g__Dyella_B;s__	ssDNA	5601	12	2	0	Low-quality	6.94	HMM-based (lower-bound)	1	virulent
S4C13287_x000D_	unknow	bin-90	d__Bacteria;p__Myxococcota;c__Polyangia;o__Polyangiales;f__Polyangiaceae;g__Sorangium;s__	dsDNAphage	7558	17	4	0	Low-quality	4.67	HMM-based (lower-bound)	1	virulent
S4C14375_x000D_	Stephanstirmvirinae	bin-165	d__Bacteria;p__Firmicutes_G;c__Limnochordia;o__Limnochordales_A;f__ZCTH02-B6;g__;s__	dsDNAphage	5265	35	3	0	Low-quality	18.11	HMM-based (lower-bound)	1.01	virulent
S9C23207_x000D_	unknow	bin-165	d__Bacteria;p__Firmicutes_G;c__Limnochordia;o__Limnochordales_A;f__ZCTH02-B6;g__;s__	dsDNAphage	5273	6	4	0	Low-quality	10.06	HMM-based (lower-bound)	1	temperate
S7C13523_x000D_	unknow	#N/A	#N/A	dsDNAphage	5803	13	1	0	Low-quality	3.15	HMM-based (lower-bound)	1	virulent
S2C13265_x000D_	Wizardvirus	#N/A	#N/A	dsDNAphage	6222	13	0	1	Not-determined	NA	NA	1	virulent
S5C8430_x000D_	unknow	bin-221	d__Bacteria;p__Bacteroidota;c__Bacteroidia;o__Chitinophagales;f__Chitinophagaceae;g__Edaphocola;s__	dsDNAphage	53511	5	1	0	Low-quality	6.89	HMM-based (lower-bound)	1	virulent
S8C13295_x000D_	Casjensviridae	bin-176	d__Bacteria;p__Proteobacteria;c__Gammaproteobacteria;o__Steroidobacterales;f__Steroidobacteraceae;g__ZC4RG24;s__	dsDNAphage	6913	13	5	0	Low-quality	8.94	HMM-based (lower-bound)	1	virulent
S4C12857_x000D_	unknow	bin-85	d__Bacteria;p__Proteobacteria;c__Gammaproteobacteria;o__Steroidobacterales;f__Steroidobacteraceae;g__JAAYXG01;s__JAAYXG01 sp012516015	dsDNAphage	6124	11	1	0	Low-quality	3.99	HMM-based (lower-bound)	1	virulent
S7C1156_x000D_	Kyanoviridae	#N/A	#N/A	dsDNAphage	177973	6	5	0	Low-quality	7.97	HMM-based (lower-bound)	1	virulent
S5C27174_x000D_	unknow	bin-90	d__Bacteria;p__Myxococcota;c__Polyangia;o__Polyangiales;f__Polyangiaceae;g__Sorangium;s__	dsDNAphage	7052	10	2	1	Low-quality	13	HMM-based (lower-bound)	1	temperate
S6C14837_x000D_	unknow	#N/A	#N/A	ssDNA	5187	5	3	0	Low-quality	8.74	HMM-based (lower-bound)	1	temperate
S8C17465_x000D_	unknow	#N/A	#N/A	dsDNAphage	9978	5	5	0	Low-quality	9.75	HMM-based (lower-bound)	1	virulent
S3C25328_x000D_	unknow	bin-176	d__Bacteria;p__Proteobacteria;c__Gammaproteobacteria;o__Steroidobacterales;f__Steroidobacteraceae;g__ZC4RG24;s__	dsDNAphage	5160	18	3	0	Low-quality	25.14	HMM-based (lower-bound)	1	virulent
S1C1039_x000D_	unknow	bin-100	d__Bacteria;p__Proteobacteria;c__Gammaproteobacteria;o__Xanthomonadales;f__Xanthomonadaceae;g__Luteimonas;s__	dsDNAphage	5300	5	0	0	Not-determined	NA	NA	1	virulent
S7C2364_x000D_	Smacoviridae	bin-113	d__Bacteria;p__Proteobacteria;c__Gammaproteobacteria;o__Burkholderiales;f__Burkholderiaceae;g__;s__	dsDNAphage	36548	14	7	0	Low-quality	16.5	HMM-based (lower-bound)	1	virulent
S8C13126_x000D_	Peduoviridae	#N/A	#N/A	dsDNAphage	5324	27	7	0	Low-quality	30.71	HMM-based (lower-bound)	1	virulent
S8C20465_x000D_	unknow	#N/A	#N/A	dsDNAphage	7936	22	4	1	Low-quality	5.19	HMM-based (lower-bound)	1	virulent
S7C27690_x000D_	unknow	bin-90	d__Bacteria;p__Myxococcota;c__Polyangia;o__Polyangiales;f__Polyangiaceae;g__Sorangium;s__	dsDNAphage	6815	8	3	0	Low-quality	4.7	HMM-based (lower-bound)	1	virulent
S2C14203_x000D_	unknow	#N/A	#N/A	dsDNAphage	5867	10	5	0	Low-quality	7.01	HMM-based (lower-bound)	1	virulent
S2C6940_x000D_	unknow	bin-200	d__Bacteria;p__Proteobacteria;c__Gammaproteobacteria;o__UBA4486;f__UBA4486;g__;s__	dsDNAphage	11102	17	11	0	Low-quality	5.29	HMM-based (lower-bound)	1	temperate
S5C24686_x000D_	Mesyanzhinovviridae	#N/A	#N/A	dsDNAphage	7451	13	1	0	Low-quality	3.18	HMM-based (lower-bound)	1.02	virulent
S3C727_x000D_	Peduoviridae	bin-42	d__Bacteria;p__Proteobacteria;c__Gammaproteobacteria;o__Xanthomonadales;f__Rhodanobacteraceae;g__Dyella_B;s__	dsDNAphage	27702	5	0	0	Not-determined	NA	NA	1	temperate
S5C13819_x000D_	unknow	bin-74	d__Bacteria;p__Bacteroidota;c__Bacteroidia;o__Chitinophagales;f__Chitinophagaceae;g__Flavipsychrobacter;s__	dsDNAphage	20505	28	2	0	Low-quality	7.37	HMM-based (lower-bound)	1	virulent
S8C5579_x000D_	Marthavirus	bin-42	d__Bacteria;p__Proteobacteria;c__Gammaproteobacteria;o__Xanthomonadales;f__Rhodanobacteraceae;g__Dyella_B;s__	dsDNAphage	24514	9	0	0	Not-determined	NA	NA	1	virulent
S6C21089_x000D_	unknow	bin-45	d__Bacteria;p__Acidobacteriota;c__Acidobacteriae;o__Acidobacteriales;f__Acidobacteriaceae;g__Terracidiphilus;s__	dsDNAphage	5638	9	0	0	Not-determined	NA	NA	1	virulent
S8C25207_x000D_	unknow	#N/A	#N/A	dsDNAphage	5253	9	1	0	Low-quality	3.86	HMM-based (lower-bound)	1	virulent
S7C27293_x000D_	unknow	bin-90	d__Bacteria;p__Myxococcota;c__Polyangia;o__Polyangiales;f__Polyangiaceae;g__Sorangium;s__	dsDNAphage	5002	14	2	0	Low-quality	9.2	HMM-based (lower-bound)	1	virulent
S1C26915_x000D_	Mesyanzhinovviridae	#N/A	#N/A	dsDNAphage	5566	13	5	0	Low-quality	7.44	HMM-based (lower-bound)	1	virulent
S2C10034_x000D_	Casjensviridae	bin-47	d__Bacteria;p__Proteobacteria;c__Gammaproteobacteria;o__Pseudomonadales;f__Cellvibrionaceae;g__Cellvibrio;s__	dsDNAphage	41368	11	1	0	Low-quality	4.39	HMM-based (lower-bound)	1	virulent
S3C5853_x000D_	unknow	#N/A	#N/A	dsDNAphage	5544	42	11	1	Low-quality	19.59	HMM-based (lower-bound)	1	virulent
S2C21492_x000D_	unknow	bin-230	d__Bacteria;p__Bacteroidota;c__Bacteroidia;o__Chitinophagales;f__Chitinophagaceae;g__Niabella;s__	dsDNAphage	17447	9	0	0	Not-determined	NA	NA	1	virulent
S1C19941_x000D_	unknow	#N/A	#N/A	dsDNAphage	7632	26	0	2	Not-determined	NA	NA	1.05	virulent
S4C1156_x000D_	Kyanoviridae	bin-221	d__Bacteria;p__Bacteroidota;c__Bacteroidia;o__Chitinophagales;f__Chitinophagaceae;g__Edaphocola;s__	dsDNAphage	131875	14	0	2	Not-determined	NA	NA	1	virulent
S5C19720_x000D_	unknow	#N/A	#N/A	dsDNAphage	5282	13	3	0	Low-quality	4.46	HMM-based (lower-bound)	1	virulent
S9C11701_x000D_	Mesyanzhinovviridae	bin-45	d__Bacteria;p__Acidobacteriota;c__Acidobacteriae;o__Acidobacteriales;f__Acidobacteriaceae;g__Terracidiphilus;s__	dsDNAphage	12244	10	3	0	Low-quality	8.57	HMM-based (lower-bound)	1	virulent
S6C22746_x000D_	unknow	#N/A	#N/A	dsDNAphage	14725	6	1	1	Low-quality	4.43	HMM-based (lower-bound)	1	virulent
S2C17425_x000D_	unknow	#N/A	#N/A	dsDNAphage	6065	8	3	0	Low-quality	9.71	HMM-based (lower-bound)	1	virulent
S4C11739_x000D_	unknow	bin-21	d__Bacteria;p__Proteobacteria;c__Gammaproteobacteria;o__Nitrococcales;f__AK92;g__JAAYIK01;s__JAAYIK01 sp012523465	dsDNAphage	37732	8	7	0	Low-quality	23.82	HMM-based (lower-bound)	1.01	virulent
S5C11404_x000D_	unknow	bin-221	d__Bacteria;p__Bacteroidota;c__Bacteroidia;o__Chitinophagales;f__Chitinophagaceae;g__Edaphocola;s__	dsDNAphage	14001	36	3	0	Low-quality	26.06	HMM-based (lower-bound)	1.04	virulent
S1C14978_x000D_	Zobellviridae	#N/A	#N/A	dsDNAphage	6984	3	2	0	Low-quality	13.46	HMM-based (lower-bound)	1	virulent
S9C1459_x000D_	Gclasvirinae	#N/A	#N/A	dsDNAphage	19137	15	3	1	Low-quality	9.14	HMM-based (lower-bound)	1	virulent
S2C7046_x000D_	Wizardvirus	#N/A	#N/A	dsDNAphage	6394	19	1	0	Low-quality	6.42	HMM-based (lower-bound)	1	virulent
S5C1983_x000D_	unknow	bin-102	d__Bacteria;p__Bacteroidota;c__Bacteroidia;o__Flavobacteriales;f__UA16;g__UBA4660;s__	dsDNAphage	6560	6	0	1	Not-determined	NA	NA	1	virulent
S8C2364_x000D_	Tybeckvirinae	bin-42	d__Bacteria;p__Proteobacteria;c__Gammaproteobacteria;o__Xanthomonadales;f__Rhodanobacteraceae;g__Dyella_B;s__	dsDNAphage	33567	32	21	1	Low-quality	34.28	HMM-based (lower-bound)	1.18	virulent
S5C16908_x000D_	Straboviridae	bin-21	d__Bacteria;p__Proteobacteria;c__Gammaproteobacteria;o__Nitrococcales;f__AK92;g__JAAYIK01;s__JAAYIK01 sp012523465	dsDNAphage	5388	10	4	0	Low-quality	6.9	HMM-based (lower-bound)	1	virulent
S8C27434_x000D_	unknow	#N/A	#N/A	dsDNAphage	6785	6	0	2	Not-determined	NA	NA	1	virulent
S4C21444_x000D_	Steitzviridae	bin-42	d__Bacteria;p__Proteobacteria;c__Gammaproteobacteria;o__Xanthomonadales;f__Rhodanobacteraceae;g__Dyella_B;s__	dsDNAphage	8608	9	0	0	Not-determined	NA	NA	1	virulent
S2C513_x000D_	Ceeclamvirinae	bin-176	d__Bacteria;p__Proteobacteria;c__Gammaproteobacteria;o__Steroidobacterales;f__Steroidobacteraceae;g__ZC4RG24;s__	dsDNAphage	95706	6	3	1	Low-quality	1.46	HMM-based (lower-bound)	1	virulent
S8C2793_x000D_	Straboviridae	#N/A	#N/A	dsDNAphage	26116	17	0	0	Not-determined	NA	NA	1.01	virulent
S4C12415_x000D_	unknow	bin-36	d__Bacteria;p__Bacteroidota;c__Bacteroidia;o__Chitinophagales;f__Chitinophagaceae;g__Ferruginibacter;s__	dsDNAphage	6491	11	9	0	Low-quality	22.47	HMM-based (lower-bound)	1	virulent
S4C4304_x000D_	unknow	#N/A	#N/A	dsDNAphage	5515	49	3	1	Low-quality	13.2	HMM-based (lower-bound)	1	virulent
S9C20744_x000D_	unknow	#N/A	#N/A	dsDNAphage	6163	5	1	0	Low-quality	9.95	HMM-based (lower-bound)	1	virulent
S7C12312_x000D_	Zobellviridae	#N/A	#N/A	dsDNAphage	9024	10	1	0	Low-quality	4.06	HMM-based (lower-bound)	1	virulent
S2C11385_x000D_	Mesyanzhinovviridae	bin-113	d__Bacteria;p__Proteobacteria;c__Gammaproteobacteria;o__Burkholderiales;f__Burkholderiaceae;g__;s__	dsDNAphage	8730	14	7	0	Low-quality	7.99	HMM-based (lower-bound)	1	virulent
S1C7615_x000D_	Asfarviridae	bin-77	d__Bacteria;p__Verrucomicrobiota;c__Verrucomicrobiae;o__Opitutales;f__Opitutaceae;g__Opitutus;s__	dsDNAphage	6292	6	3	0	Low-quality	9.32	HMM-based (lower-bound)	1	virulent
S8C1952_x000D_	Asfarviridae	#N/A	#N/A	dsDNAphage	6294	13	9	1	Low-quality	13.79	HMM-based (lower-bound)	1	virulent
S5C22034_x000D_	Arquatrovirinae	bin-165	d__Bacteria;p__Firmicutes_G;c__Limnochordia;o__Limnochordales_A;f__ZCTH02-B6;g__;s__	dsDNAphage	6357	10	3	0	Low-quality	9.24	HMM-based (lower-bound)	1	virulent
S4C15811_x000D_	unknow	bin-113	d__Bacteria;p__Proteobacteria;c__Gammaproteobacteria;o__Burkholderiales;f__Burkholderiaceae;g__;s__	dsDNAphage	7023	14	5	0	Low-quality	12.12	HMM-based (lower-bound)	1	virulent
S1C17376_x000D_	unknow	bin-36	d__Bacteria;p__Bacteroidota;c__Bacteroidia;o__Chitinophagales;f__Chitinophagaceae;g__Ferruginibacter;s__	dsDNAphage	7104	9	6	0	Low-quality	10.98	HMM-based (lower-bound)	1	virulent
S9C18536_x000D_	unknow	#N/A	#N/A	dsDNAphage	5769	15	6	0	Low-quality	17.63	HMM-based (lower-bound)	1	virulent
S8C502_x000D_	Schitoviridae	bin-90	d__Bacteria;p__Myxococcota;c__Polyangia;o__Polyangiales;f__Polyangiaceae;g__Sorangium;s__	dsDNAphage	70227	14	3	0	Low-quality	12.04	HMM-based (lower-bound)	1	virulent
S7C12027_x000D_	Zobellviridae	#N/A	#N/A	dsDNAphage	5090	13	0	0	Not-determined	NA	NA	1	temperate
S4C2383_x000D_	Inoviridae	bin-36	d__Bacteria;p__Bacteroidota;c__Bacteroidia;o__Chitinophagales;f__Chitinophagaceae;g__Ferruginibacter;s__	dsDNAphage	10309	5	1	0	Low-quality	2.88	HMM-based (lower-bound)	1.12	virulent
S1C17365_x000D_	unknow	bin-45	d__Bacteria;p__Acidobacteriota;c__Acidobacteriae;o__Acidobacteriales;f__Acidobacteriaceae;g__Terracidiphilus;s__	dsDNAphage	5343	8	6	0	Low-quality	8.84	HMM-based (lower-bound)	1	virulent
S7C4807_x000D_	Kyanoviridae	bin-165	d__Bacteria;p__Firmicutes_G;c__Limnochordia;o__Limnochordales_A;f__ZCTH02-B6;g__;s__	dsDNAphage	30285	24	7	0	Low-quality	26.02	HMM-based (lower-bound)	1	virulent
S2C21072_x000D_	Bclasvirinae	bin-165	d__Bacteria;p__Firmicutes_G;c__Limnochordia;o__Limnochordales_A;f__ZCTH02-B6;g__;s__	dsDNAphage	17438	19	3	1	Low-quality	26.54	HMM-based (lower-bound)	1	virulent
S4C6789_x000D_	Gclasvirinae	bin-42	d__Bacteria;p__Proteobacteria;c__Gammaproteobacteria;o__Xanthomonadales;f__Rhodanobacteraceae;g__Dyella_B;s__	dsDNAphage	21001	15	1	0	Low-quality	3.81	HMM-based (lower-bound)	1	virulent
S5C7175_x000D_	Phycodnaviridae	bin-47	d__Bacteria;p__Proteobacteria;c__Gammaproteobacteria;o__Pseudomonadales;f__Cellvibrionaceae;g__Cellvibrio;s__	dsDNAphage	43826	31	10	11	Low-quality	27.32	HMM-based (lower-bound)	1	virulent
S3C21721_x000D_	Herpesviridae	bin-108	d__Bacteria;p__Deinococcota;c__Deinococci;o__Deinococcales;f__Trueperaceae;g__JAAYYF01;s__	dsDNAphage	7310	11	0	0	Not-determined	NA	NA	1	virulent
S4C26132_x000D_	unknow	bin-165	d__Bacteria;p__Firmicutes_G;c__Limnochordia;o__Limnochordales_A;f__ZCTH02-B6;g__;s__	dsDNAphage	7251	4	4	0	Low-quality	8.32	HMM-based (lower-bound)	1	temperate
S2C11762_x000D_	Casadabanvirus	bin-45	d__Bacteria;p__Acidobacteriota;c__Acidobacteriae;o__Acidobacteriales;f__Acidobacteriaceae;g__Terracidiphilus;s__	dsDNAphage	23955	17	11	0	Low-quality	4.82	HMM-based (lower-bound)	1	virulent
S4C9060_x000D_	unknow	#N/A	#N/A	dsDNAphage	5389	14	5	0	Low-quality	11.84	HMM-based (lower-bound)	1	virulent
S3C5821_x000D_	unknow	bin-42	d__Bacteria;p__Proteobacteria;c__Gammaproteobacteria;o__Xanthomonadales;f__Rhodanobacteraceae;g__Dyella_B;s__	dsDNAphage	11894	42	11	1	Low-quality	19.59	HMM-based (lower-bound)	1	temperate
S5C15058_x000D_	unknow	bin-42	d__Bacteria;p__Proteobacteria;c__Gammaproteobacteria;o__Xanthomonadales;f__Rhodanobacteraceae;g__Dyella_B;s__	dsDNAphage	8683	42	14	0	Medium-quality	52.69	HMM-based (lower-bound)	1	virulent
S3C25321_x000D_	Obolenskvirus	#N/A	#N/A	dsDNAphage	5547	18	3	0	Low-quality	25.14	HMM-based (lower-bound)	1	virulent
S7C23312_x000D_	unknow	bin-160	d__Bacteria;p__Bacteroidota;c__Bacteroidia;o__Cytophagales;f__Cyclobacteriaceae;g__;s__	dsDNAphage	7689	49	4	0	Low-quality	25.88	HMM-based (lower-bound)	1.06	virulent
S7C1459_x000D_	Gclasvirinae	bin-165	d__Bacteria;p__Firmicutes_G;c__Limnochordia;o__Limnochordales_A;f__ZCTH02-B6;g__;s__	dsDNAphage	21643	17	5	0	Low-quality	16.74	HMM-based (lower-bound)	1.01	virulent
S1C3188_x000D_	unknow	bin-68	d__Bacteria;p__Bacteroidota;c__Bacteroidia;o__Flavobacteriales;f__PHOS-HE28;g__PHOS-HE28;s__	dsDNAphage	22181	71	17	0	Low-quality	26.9	HMM-based (lower-bound)	1	virulent
S8C17715_x000D_	unknow	bin-113	d__Bacteria;p__Proteobacteria;c__Gammaproteobacteria;o__Burkholderiales;f__Burkholderiaceae;g__;s__	dsDNAphage	7762	19	2	0	Low-quality	13.04	HMM-based (lower-bound)	1	virulent
S3C15154_x000D_	unknow	#N/A	#N/A	dsDNAphage	5559	5	2	0	Low-quality	1.25	HMM-based (lower-bound)	1	virulent
S5C9323_x000D_	unknow	bin-42	d__Bacteria;p__Proteobacteria;c__Gammaproteobacteria;o__Xanthomonadales;f__Rhodanobacteraceae;g__Dyella_B;s__	dsDNAphage	13904	14	0	0	Not-determined	NA	NA	1	virulent
S3C22066_x000D_	unknow	#N/A	#N/A	dsDNAphage	6185	8	1	0	Low-quality	9.02	HMM-based (lower-bound)	1	virulent
S5C26717_x000D_	Casjensviridae	#N/A	#N/A	dsDNAphage	5791	10	3	0	Low-quality	7.65	HMM-based (lower-bound)	1	virulent
S5C24231_x000D_	unknow	#N/A	#N/A	dsDNAphage	5414	5	0	0	Not-determined	NA	NA	1	virulent
S1C23153_x000D_	unknow	bin-178	d__Bacteria;p__Proteobacteria;c__Gammaproteobacteria;o__Steroidobacterales;f__Steroidobacteraceae;g__ZC4RG30;s__ZC4RG30 sp003242275	dsDNAphage	5014	13	4	0	Low-quality	2.15	HMM-based (lower-bound)	1	virulent
S6C15019_x000D_	unknow	#N/A	#N/A	dsDNAphage	5064	11	1	0	Low-quality	3.33	HMM-based (lower-bound)	1	temperate
S8C15474_x000D_	unknow	bin-42	d__Bacteria;p__Proteobacteria;c__Gammaproteobacteria;o__Xanthomonadales;f__Rhodanobacteraceae;g__Dyella_B;s__	dsDNAphage	6536	8	0	2	Not-determined	NA	NA	1	virulent
S8C3372_x000D_	Iridoviridae	#N/A	#N/A	ssDNA	5701	18	16	0	Low-quality	23.02	HMM-based (lower-bound)	1	virulent
S5C17406_x000D_	unknow	bin-45	d__Bacteria;p__Acidobacteriota;c__Acidobacteriae;o__Acidobacteriales;f__Acidobacteriaceae;g__Terracidiphilus;s__	dsDNAphage	21953	7	0	0	Not-determined	NA	NA	1	virulent
S8C16146_x000D_	Gclasvirinae	bin-90	d__Bacteria;p__Myxococcota;c__Polyangia;o__Polyangiales;f__Polyangiaceae;g__Sorangium;s__	dsDNAphage	5082	39	26	0	Low-quality	44.24	HMM-based (lower-bound)	1	virulent
S7C22508_x000D_	unknow	bin-45	d__Bacteria;p__Acidobacteriota;c__Acidobacteriae;o__Acidobacteriales;f__Acidobacteriaceae;g__Terracidiphilus;s__	dsDNAphage	7308	30	6	0	Low-quality	22.24	HMM-based (lower-bound)	1	virulent
S8C17995_x000D_	Mesyanzhinovviridae	bin-45	d__Bacteria;p__Acidobacteriota;c__Acidobacteriae;o__Acidobacteriales;f__Acidobacteriaceae;g__Terracidiphilus;s__	dsDNAphage	5228	8	3	0	Low-quality	8.73	HMM-based (lower-bound)	1	virulent
S9C18366_x000D_	unknow	#N/A	#N/A	dsDNAphage	7558	6	0	0	Not-determined	NA	NA	1	virulent
S5C16448_x000D_	unknow	#N/A	#N/A	dsDNAphage	5894	22	2	0	Low-quality	4.96	HMM-based (lower-bound)	1.03	virulent
S5C6955_x000D_	Queuovirinae	bin-185	d__Bacteria;p__Actinobacteriota;c__Actinomycetia;o__Streptosporangiales;f__Streptosporangiaceae;g__Thermopolyspora;s__	dsDNAphage	45119	21	17	0	Low-quality	7.98	HMM-based (lower-bound)	1	virulent
S7C798_x000D_	unknow	#N/A	#N/A	dsDNAphage	12945	9	0	0	Not-determined	NA	NA	1	virulent
S6C2388_x000D_	unknow	#N/A	#N/A	dsDNAphage	17953	10	2	0	Low-quality	4.5	HMM-based (lower-bound)	1	virulent
S6C1473_x000D_	unknow	bin-221	d__Bacteria;p__Bacteroidota;c__Bacteroidia;o__Chitinophagales;f__Chitinophagaceae;g__Edaphocola;s__	dsDNAphage	35056	5	3	0	Low-quality	8.74	HMM-based (lower-bound)	1	virulent
S6C2427_x000D_	unknow	bin-42	d__Bacteria;p__Proteobacteria;c__Gammaproteobacteria;o__Xanthomonadales;f__Rhodanobacteraceae;g__Dyella_B;s__	dsDNAphage	18701	10	0	0	Not-determined	NA	NA	1	temperate
S4C6900_x000D_	Nclasvirinae	bin-165	d__Bacteria;p__Firmicutes_G;c__Limnochordia;o__Limnochordales_A;f__ZCTH02-B6;g__;s__	dsDNAphage	27408	15	1	0	Low-quality	3.81	HMM-based (lower-bound)	1	temperate
S2C15778_x000D_	unknow	bin-176	d__Bacteria;p__Proteobacteria;c__Gammaproteobacteria;o__Steroidobacterales;f__Steroidobacteraceae;g__ZC4RG24;s__	dsDNAphage	14686	29	2	0	Low-quality	11.44	HMM-based (lower-bound)	1	temperate
S2C4584_x000D_	unknow	#N/A	#N/A	dsDNAphage	12200	15	4	0	Low-quality	16.53	HMM-based (lower-bound)	1	temperate
S3C16808_x000D_	Ackermannviridae	bin-185	d__Bacteria;p__Actinobacteriota;c__Actinomycetia;o__Streptosporangiales;f__Streptosporangiaceae;g__Thermopolyspora;s__	dsDNAphage	14154	4	2	0	Low-quality	3.92	HMM-based (lower-bound)	1	virulent
S6C600_x000D_	unknow	bin-45	d__Bacteria;p__Acidobacteriota;c__Acidobacteriae;o__Acidobacteriales;f__Acidobacteriaceae;g__Terracidiphilus;s__	dsDNAphage	8640	34	0	1	Not-determined	NA	NA	1	temperate
S5C1473_x000D_	unknow	bin-230	d__Bacteria;p__Bacteroidota;c__Bacteroidia;o__Chitinophagales;f__Chitinophagaceae;g__Niabella;s__	dsDNAphage	14925	7	5	0	Low-quality	13.88	HMM-based (lower-bound)	1	virulent
S2C787_x000D_	Rudiviridae	bin-45	d__Bacteria;p__Acidobacteriota;c__Acidobacteriae;o__Acidobacteriales;f__Acidobacteriaceae;g__Terracidiphilus;s__	dsDNAphage	22949	34	21	0	Medium-quality	71.5	HMM-based (lower-bound)	1	temperate
S9C7293_x000D_	unknow	bin-90	d__Bacteria;p__Myxococcota;c__Polyangia;o__Polyangiales;f__Polyangiaceae;g__Sorangium;s__	dsDNAphage	46698	83	10	3	Medium-quality	50.8	HMM-based (lower-bound)	1.01	virulent
S3C3434_x000D_	unknow	#N/A	#N/A	dsDNAphage	5088	9	5	0	Low-quality	10.76	HMM-based (lower-bound)	1	virulent
S8C562_x000D_	Hafunaviridae	bin-45	d__Bacteria;p__Acidobacteriota;c__Acidobacteriae;o__Acidobacteriales;f__Acidobacteriaceae;g__Terracidiphilus;s__	dsDNAphage	16951	14	7	0	Low-quality	16.21	HMM-based (lower-bound)	1	virulent
S9C798_x000D_	Rudiviridae	#N/A	#N/A	dsDNAphage	10716	9	0	0	Not-determined	NA	NA	1	virulent
S3C6805_x000D_	unknow	#N/A	#N/A	dsDNAphage	5546	61	26	1	Medium-quality	65.27	HMM-based (lower-bound)	1	virulent
S8C26347_x000D_	unknow	#N/A	#N/A	dsDNAphage	5577	10	9	0	Low-quality	11.75	HMM-based (lower-bound)	1	virulent
S4C22160_x000D_	Fiersviridae	#N/A	#N/A	dsDNAphage	5698	62	18	0	Medium-quality	77.85	HMM-based (lower-bound)	1	virulent
S2C132_x000D_	unknow	bin-42	d__Bacteria;p__Proteobacteria;c__Gammaproteobacteria;o__Xanthomonadales;f__Rhodanobacteraceae;g__Dyella_B;s__	dsDNAphage	7013	27	4	12	Medium-quality	52.93	HMM-based (lower-bound)	1	virulent
S5C24764_x000D_	Mesyanzhinovviridae	bin-165	d__Bacteria;p__Firmicutes_G;c__Limnochordia;o__Limnochordales_A;f__ZCTH02-B6;g__;s__	dsDNAphage	8487	13	3	0	Low-quality	6.92	HMM-based (lower-bound)	1	virulent
S4C21726_x000D_	unknow	bin-45	d__Bacteria;p__Acidobacteriota;c__Acidobacteriae;o__Acidobacteriales;f__Acidobacteriaceae;g__Terracidiphilus;s__	dsDNAphage	21081	13	1	0	Low-quality	8.92	HMM-based (lower-bound)	1	virulent
S6C22523_x000D_	unknow	bin-165	d__Bacteria;p__Firmicutes_G;c__Limnochordia;o__Limnochordales_A;f__ZCTH02-B6;g__;s__	dsDNAphage	5268	9	4	0	Low-quality	3.28	HMM-based (lower-bound)	1	virulent
S2C17755_x000D_	unknow	#N/A	#N/A	dsDNAphage	6944	5	3	0	Low-quality	7.58	HMM-based (lower-bound)	1	virulent
S6C1233_x000D_	unknow	bin-42	d__Bacteria;p__Proteobacteria;c__Gammaproteobacteria;o__Xanthomonadales;f__Rhodanobacteraceae;g__Dyella_B;s__	dsDNAphage	6399	12	2	0	Low-quality	6.94	HMM-based (lower-bound)	1	virulent
S1C9755_x000D_	unknow	bin-42	d__Bacteria;p__Proteobacteria;c__Gammaproteobacteria;o__Xanthomonadales;f__Rhodanobacteraceae;g__Dyella_B;s__	ssDNA	6142	7	3	0	Low-quality	4.88	HMM-based (lower-bound)	1	virulent
S2C11227_x000D_	unknow	bin-42	d__Bacteria;p__Proteobacteria;c__Gammaproteobacteria;o__Xanthomonadales;f__Rhodanobacteraceae;g__Dyella_B;s__	dsDNAphage	5089	4	1	0	Low-quality	6.71	HMM-based (lower-bound)	1	temperate
S4C14977_x000D_	unknow	bin-199	d__Bacteria;p__Actinobacteriota;c__Actinomycetia;o__Streptosporangiales;f__Streptosporangiaceae;g__Thermostaphylospora;s__	dsDNAphage	7966	6	3	1	Low-quality	8.72	HMM-based (lower-bound)	1.01	virulent
S3C28411_x000D_	unknow	#N/A	#N/A	dsDNAphage	5126	16	1	0	Low-quality	2.65	HMM-based (lower-bound)	1	virulent
S8C17874_x000D_	Pclasvirinae	bin-185	d__Bacteria;p__Actinobacteriota;c__Actinomycetia;o__Streptosporangiales;f__Streptosporangiaceae;g__Thermopolyspora;s__	dsDNAphage	14934	8	4	0	Low-quality	6.84	HMM-based (lower-bound)	1	virulent
S7C611_x000D_	unknow	bin-168	d__Bacteria;p__Actinobacteriota;c__Actinomycetia;o__Euzebyales;f__Egibacteraceae;g__;s__	dsDNAphage	5963	13	0	0	Not-determined	NA	NA	1	temperate
S4C3221_x000D_	Fiersviridae	bin-165	d__Bacteria;p__Firmicutes_G;c__Limnochordia;o__Limnochordales_A;f__ZCTH02-B6;g__;s__	dsDNAphage	6844	9	3	0	Low-quality	9.28	HMM-based (lower-bound)	1	virulent
S9C7360_x000D_	Schitoviridae	#N/A	#N/A	dsDNAphage	5365	25	15	1	Low-quality	31.87	HMM-based (lower-bound)	1	temperate
S6C19398_x000D_	Baculoviridae	bin-21	d__Bacteria;p__Proteobacteria;c__Gammaproteobacteria;o__Nitrococcales;f__AK92;g__JAAYIK01;s__JAAYIK01 sp012523465	dsDNAphage	10844	5	3	0	Low-quality	8.24	HMM-based (lower-bound)	1	virulent
S7C20468_x000D_	Schitoviridae	bin-36	d__Bacteria;p__Bacteroidota;c__Bacteroidia;o__Chitinophagales;f__Chitinophagaceae;g__Ferruginibacter;s__	dsDNAphage	26794	6	3	0	Low-quality	12.32	HMM-based (lower-bound)	1	virulent
S5C22384_x000D_	unknow	#N/A	#N/A	dsDNAphage	5181	8	1	0	Low-quality	5.09	HMM-based (lower-bound)	1	virulent
S2C10181_x000D_	unknow	#N/A	#N/A	dsDNAphage	5890	11	1	0	Low-quality	4.39	HMM-based (lower-bound)	1	virulent
S6C25364_x000D_	unknow	bin-42	d__Bacteria;p__Proteobacteria;c__Gammaproteobacteria;o__Xanthomonadales;f__Rhodanobacteraceae;g__Dyella_B;s__	dsDNAphage	6254	5	0	2	Not-determined	NA	NA	1	virulent
S9C3721_x000D_	Zobellviridae	bin-165	d__Bacteria;p__Firmicutes_G;c__Limnochordia;o__Limnochordales_A;f__ZCTH02-B6;g__;s__	dsDNAphage	7534	14	10	0	Low-quality	14.1	HMM-based (lower-bound)	1	virulent
S7C25263_x000D_	unknow	bin-168	d__Bacteria;p__Actinobacteriota;c__Actinomycetia;o__Euzebyales;f__Egibacteraceae;g__;s__	dsDNAphage	19169	12	2	0	Low-quality	6.46	HMM-based (lower-bound)	1.01	virulent
S8C15381_x000D_	Ceeclamvirinae	bin-195	d__Bacteria;p__Actinobacteriota;c__Acidimicrobiia;o__Acidimicrobiales;f__JACDCH01;g__ZC4RG19;s__ZC4RG19 sp017577565	dsDNAphage	13831	8	0	2	Not-determined	NA	NA	1	virulent
S5C6159_x000D_	unknow	#N/A	#N/A	dsDNAphage	5688	26	5	1	Low-quality	17.6	HMM-based (lower-bound)	1.01	virulent
S5C4068_x000D_	unknow	#N/A	#N/A	dsDNAphage	7080	6	1	0	Low-quality	10.69	HMM-based (lower-bound)	1	virulent
S9C25587_x000D_	unknow	bin-47	d__Bacteria;p__Proteobacteria;c__Gammaproteobacteria;o__Pseudomonadales;f__Cellvibrionaceae;g__Cellvibrio;s__	dsDNAphage	5769	9	8	0	Low-quality	11.1	HMM-based (lower-bound)	1	temperate
S5C11001_x000D_	Arquatrovirinae	#N/A	#N/A	dsDNAphage	18973	13	3	0	Low-quality	4.54	HMM-based (lower-bound)	1	virulent
S1C6387_x000D_	Peduoviridae	#N/A	#N/A	dsDNAphage	27963	70	24	1	Low-quality	23.17	HMM-based (lower-bound)	1	virulent
S1C25382_x000D_	Weiservirinae	#N/A	#N/A	dsDNAphage	6591	12	4	0	Low-quality	3.66	HMM-based (lower-bound)	1	virulent
S5C13598_x000D_	Fernvirus	#N/A	#N/A	dsDNAphage	5047	22	3	0	Low-quality	12.52	HMM-based (lower-bound)	1	virulent
S7C15546_x000D_	Herpesviridae	bin-42	d__Bacteria;p__Proteobacteria;c__Gammaproteobacteria;o__Xanthomonadales;f__Rhodanobacteraceae;g__Dyella_B;s__	dsDNAphage	62970	13	4	0	Low-quality	14.08	HMM-based (lower-bound)	1	virulent
S1C16471_x000D_	unknow	#N/A	#N/A	dsDNAphage	14341	17	7	2	Low-quality	13.31	HMM-based (lower-bound)	1	temperate
S8C25092_x000D_	unknow	bin-42	d__Bacteria;p__Proteobacteria;c__Gammaproteobacteria;o__Xanthomonadales;f__Rhodanobacteraceae;g__Dyella_B;s__	dsDNAphage	6312	11	1	1	Low-quality	2.48	HMM-based (lower-bound)	1	temperate
S1C513_x000D_	Ceeclamvirinae	bin-36	d__Bacteria;p__Bacteroidota;c__Bacteroidia;o__Chitinophagales;f__Chitinophagaceae;g__Ferruginibacter;s__	dsDNAphage	98004	159	52	1	Medium-quality	56.92	HMM-based (lower-bound)	1	virulent
S2C22071_x000D_	unknow	bin-42	d__Bacteria;p__Proteobacteria;c__Gammaproteobacteria;o__Xanthomonadales;f__Rhodanobacteraceae;g__Dyella_B;s__	dsDNAphage	6794	12	0	0	Not-determined	NA	NA	1	virulent
S5C1560_x000D_	unknow	bin-176	d__Bacteria;p__Proteobacteria;c__Gammaproteobacteria;o__Steroidobacterales;f__Steroidobacteraceae;g__ZC4RG24;s__	dsDNAphage	7278	49	1	0	Low-quality	32.28	HMM-based (lower-bound)	1	virulent
S4C23073_x000D_	Bclasvirinae	bin-42	d__Bacteria;p__Proteobacteria;c__Gammaproteobacteria;o__Xanthomonadales;f__Rhodanobacteraceae;g__Dyella_B;s__	dsDNAphage	5222	8	0	1	Not-determined	NA	NA	1	virulent
S1C2229_x000D_	unknow	bin-74	d__Bacteria;p__Bacteroidota;c__Bacteroidia;o__Chitinophagales;f__Chitinophagaceae;g__Flavipsychrobacter;s__	dsDNAphage	7305	45	15	0	Low-quality	14.87	HMM-based (lower-bound)	1	virulent
S1C24368_x000D_	unknow	#N/A	#N/A	dsDNAphage	6793	3	1	2	Low-quality	3.89	HMM-based (lower-bound)	1	virulent
S1C6766_x000D_	Peduoviridae	bin-133	d__Bacteria;p__Proteobacteria;c__Gammaproteobacteria;o__Burkholderiales;f__Burkholderiaceae;g__;s__	dsDNAphage	18867	61	26	1	Medium-quality	65.38	HMM-based (lower-bound)	1	virulent
S1C19032_x000D_	unknow	#N/A	#N/A	dsDNAphage	7071	9	6	0	Low-quality	8.03	HMM-based (lower-bound)	1	virulent
S2C1459_x000D_	Gclasvirinae	bin-77	d__Bacteria;p__Verrucomicrobiota;c__Verrucomicrobiae;o__Opitutales;f__Opitutaceae;g__Opitutus;s__	dsDNAphage	15092	25	7	0	Low-quality	16.26	HMM-based (lower-bound)	1.03	virulent
S4C18886_x000D_	Queuovirinae	bin-42	d__Bacteria;p__Proteobacteria;c__Gammaproteobacteria;o__Xanthomonadales;f__Rhodanobacteraceae;g__Dyella_B;s__	dsDNAphage	25264	20	3	0	Low-quality	8.72	HMM-based (lower-bound)	1	virulent
S5C15450_x000D_	Peduoviridae	bin-42	d__Bacteria;p__Proteobacteria;c__Gammaproteobacteria;o__Xanthomonadales;f__Rhodanobacteraceae;g__Dyella_B;s__	dsDNAphage	11311	13	1	0	Low-quality	3.48	HMM-based (lower-bound)	1.01	virulent
S3C11506_x000D_	unknow	bin-199	d__Bacteria;p__Actinobacteriota;c__Actinomycetia;o__Streptosporangiales;f__Streptosporangiaceae;g__Thermostaphylospora;s__	dsDNAphage	6017	77	9	0	Medium-quality	60.48	HMM-based (lower-bound)	1.01	temperate
S8C16311_x000D_	Queuovirinae	bin-186	d__Bacteria;p__Chloroflexota;c__Anaerolineae;o__Aggregatilineales;f__A4b;g__ZC4RG36;s__ZC4RG36 sp003242205	dsDNAphage	9332	16	3	1	Low-quality	10.66	HMM-based (lower-bound)	1	virulent
S7C10113_x000D_	Inoviridae	#N/A	#N/A	dsDNAphage	5127	10	0	1	Not-determined	NA	NA	1	temperate
S5C28483_x000D_	unknow	bin-42	d__Bacteria;p__Proteobacteria;c__Gammaproteobacteria;o__Xanthomonadales;f__Rhodanobacteraceae;g__Dyella_B;s__	dsDNAphage	9879	3	0	0	Not-determined	NA	NA	1	virulent
S6C10326_x000D_	unknow	bin-126	d__Bacteria;p__Firmicutes_G;c__Limnochordia;o__DTU080;f__RSA5;g__RSA5;s__	dsDNAphage	7671	19	0	14	Not-determined	NA	NA	1	virulent
S2C23840_x000D_	unknow	bin-148	d__Bacteria;p__Bdellovibrionota;c__Bdellovibrionia;o__Bdellovibrionales;f__Bdellovibrionaceae;g__Bdellovibrio;s__	dsDNAphage	7736	7	3	0	Low-quality	8.87	HMM-based (lower-bound)	1.05	virulent
S2C25907_x000D_	Gclasvirinae	bin-226	d__Bacteria;p__Planctomycetota;c__Planctomycetia;o__Pirellulales;f__Pirellulaceae;g__;s__	dsDNAphage	7601	12	5	0	Low-quality	4.84	HMM-based (lower-bound)	1.03	virulent
S1C1638_x000D_	Peduoviridae	bin-36	d__Bacteria;p__Bacteroidota;c__Bacteroidia;o__Chitinophagales;f__Chitinophagaceae;g__Ferruginibacter;s__	dsDNAphage	27307	26	6	8	Low-quality	18.36	HMM-based (lower-bound)	1	temperate
S3C1612_x000D_	Redondoviridae	bin-221	d__Bacteria;p__Bacteroidota;c__Bacteroidia;o__Chitinophagales;f__Chitinophagaceae;g__Edaphocola;s__	dsDNAphage	20586	10	2	2	Low-quality	1.46	HMM-based (lower-bound)	1.03	temperate
S4C1861_x000D_	unknow	bin-42	d__Bacteria;p__Proteobacteria;c__Gammaproteobacteria;o__Xanthomonadales;f__Rhodanobacteraceae;g__Dyella_B;s__	dsDNAphage	5726	2	0	2	Not-determined	NA	NA	1	virulent
S5C24272_x000D_	Queuovirinae	#N/A	#N/A	dsDNAphage	9749	5	0	0	Not-determined	NA	NA	1	virulent
S4C16936_x000D_	Tectiviridae	bin-47	d__Bacteria;p__Proteobacteria;c__Gammaproteobacteria;o__Pseudomonadales;f__Cellvibrionaceae;g__Cellvibrio;s__	dsDNAphage	11655	59	15	2	Low-quality	49.28	HMM-based (lower-bound)	1	virulent
S2C1039_x000D_	Wizardvirus	bin-42	d__Bacteria;p__Proteobacteria;c__Gammaproteobacteria;o__Xanthomonadales;f__Rhodanobacteraceae;g__Dyella_B;s__	dsDNAphage	21327	9	1	3	Low-quality	6.66	HMM-based (lower-bound)	1.06	virulent
S8C19257_x000D_	unknow	#N/A	#N/A	dsDNAphage	8253	11	5	0	Low-quality	18.62	HMM-based (lower-bound)	1.01	virulent
S5C11097_x000D_	unknow	#N/A	#N/A	dsDNAphage	5671	13	3	0	Low-quality	4.54	HMM-based (lower-bound)	1	virulent
S7C17433_x000D_	unknow	bin-42	d__Bacteria;p__Proteobacteria;c__Gammaproteobacteria;o__Xanthomonadales;f__Rhodanobacteraceae;g__Dyella_B;s__	dsDNAphage	7954	28	11	0	Low-quality	20.59	HMM-based (lower-bound)	1	virulent
S1C11881_x000D_	unknow	#N/A	#N/A	dsDNAphage	5821	11	0	0	Not-determined	NA	NA	1.03	virulent
S3C8597_x000D_	unknow	bin-45	d__Bacteria;p__Acidobacteriota;c__Acidobacteriae;o__Acidobacteriales;f__Acidobacteriaceae;g__Terracidiphilus;s__	dsDNAphage	8478	29	12	0	Low-quality	6.57	HMM-based (lower-bound)	1	virulent
S9C22494_x000D_	unknow	bin-42	d__Bacteria;p__Proteobacteria;c__Gammaproteobacteria;o__Xanthomonadales;f__Rhodanobacteraceae;g__Dyella_B;s__	dsDNAphage	6078	13	7	0	Low-quality	13.17	HMM-based (lower-bound)	1	virulent
S1C13588_x000D_	Arquatrovirinae	bin-185	d__Bacteria;p__Actinobacteriota;c__Actinomycetia;o__Streptosporangiales;f__Streptosporangiaceae;g__Thermopolyspora;s__	dsDNAphage	7766	9	6	0	Low-quality	10.17	HMM-based (lower-bound)	1	virulent
S1C7672_x000D_	unknow	#N/A	#N/A	dsDNAphage	6846	10	2	1	Low-quality	2.33	HMM-based (lower-bound)	1	virulent
S2C5512_x000D_	unknow	#N/A	#N/A	dsDNAphage	5129	32	11	0	Low-quality	31.13	HMM-based (lower-bound)	1	virulent
S8C12747_x000D_	unknow	bin-176	d__Bacteria;p__Proteobacteria;c__Gammaproteobacteria;o__Steroidobacterales;f__Steroidobacteraceae;g__ZC4RG24;s__	dsDNAphage	5048	20	1	0	Low-quality	10.13	HMM-based (lower-bound)	1	virulent
S5C19265_x000D_	unknow	bin-211	d__Bacteria;p__Bacteroidota;c__Bacteroidia;o__Chitinophagales;f__Chitinophagaceae;g__;s__	dsDNAphage	5009	6	0	1	Not-determined	NA	NA	1	temperate
S7C7292_x000D_	unknow	#N/A	#N/A	dsDNAphage	6589	7	3	0	Low-quality	14.14	HMM-based (lower-bound)	1	virulent
S7C25027_x000D_	Pclasvirinae	bin-42	d__Bacteria;p__Proteobacteria;c__Gammaproteobacteria;o__Xanthomonadales;f__Rhodanobacteraceae;g__Dyella_B;s__	dsDNAphage	15694	73	19	3	Medium-quality	77.3	HMM-based (lower-bound)	1.01	virulent
S2C6369_x000D_	unknow	bin-42	d__Bacteria;p__Proteobacteria;c__Gammaproteobacteria;o__Xanthomonadales;f__Rhodanobacteraceae;g__Dyella_B;s__	dsDNAphage	5134	34	10	1	Low-quality	7.73	HMM-based (lower-bound)	1	virulent
S9C11002_x000D_	unknow	bin-90	d__Bacteria;p__Myxococcota;c__Polyangia;o__Polyangiales;f__Polyangiaceae;g__Sorangium;s__	dsDNAphage	16243	32	12	0	Low-quality	27.94	HMM-based (lower-bound)	1	virulent
S5C4859_x000D_	unknow	bin-42	d__Bacteria;p__Proteobacteria;c__Gammaproteobacteria;o__Xanthomonadales;f__Rhodanobacteraceae;g__Dyella_B;s__	dsDNAphage	8251	21	0	5	Not-determined	NA	NA	1	virulent
S8C3792_x000D_	unknow	#N/A	#N/A	dsDNAphage	8927	26	4	1	Low-quality	19.55	HMM-based (lower-bound)	1	virulent
S8C7979_x000D_	unknow	#N/A	#N/A	dsDNAphage	5350	35	9	0	Low-quality	38.44	HMM-based (lower-bound)	1	virulent
S5C7771_x000D_	Pbunavirus	bin-21	d__Bacteria;p__Proteobacteria;c__Gammaproteobacteria;o__Nitrococcales;f__AK92;g__JAAYIK01;s__JAAYIK01 sp012523465	dsDNAphage	7613	8	5	0	Low-quality	9.55	HMM-based (lower-bound)	1	temperate
S3C492_x000D_	Rudiviridae	bin-42	d__Bacteria;p__Proteobacteria;c__Gammaproteobacteria;o__Xanthomonadales;f__Rhodanobacteraceae;g__Dyella_B;s__	dsDNAphage	41661	18	7	0	Low-quality	22.58	HMM-based (lower-bound)	1	temperate
S6C23608_x000D_	Baculoviridae	bin-185	d__Bacteria;p__Actinobacteriota;c__Actinomycetia;o__Streptosporangiales;f__Streptosporangiaceae;g__Thermopolyspora;s__	dsDNAphage	13639	8	1	0	Low-quality	5.7	HMM-based (lower-bound)	1	virulent
S6C1459_x000D_	Gclasvirinae	#N/A	#N/A	dsDNAphage	18990	5	3	0	Low-quality	8.74	HMM-based (lower-bound)	1	virulent
S2C1332_x000D_	Peduoviridae	bin-21	d__Bacteria;p__Proteobacteria;c__Gammaproteobacteria;o__Nitrococcales;f__AK92;g__JAAYIK01;s__JAAYIK01 sp012523465	dsDNAphage	68804	6	0	1	Not-determined	NA	NA	1	temperate
S6C8820_x000D_	Inoviridae	bin-42	d__Bacteria;p__Proteobacteria;c__Gammaproteobacteria;o__Xanthomonadales;f__Rhodanobacteraceae;g__Dyella_B;s__	dsDNAphage	34714	10	4	0	Low-quality	7.69	HMM-based (lower-bound)	1	virulent
S5C8745_x000D_	Closteroviridae	bin-42	d__Bacteria;p__Proteobacteria;c__Gammaproteobacteria;o__Xanthomonadales;f__Rhodanobacteraceae;g__Dyella_B;s__	dsDNAphage	11253	31	0	29	Not-determined	NA	NA	1	virulent
S8C17199_x000D_	unknow	bin-221	d__Bacteria;p__Bacteroidota;c__Bacteroidia;o__Chitinophagales;f__Chitinophagaceae;g__Edaphocola;s__	dsDNAphage	12330	13	2	0	Low-quality	2.83	HMM-based (lower-bound)	1	virulent
S6C4086_x000D_	Mesyanzhinovviridae	bin-45	d__Bacteria;p__Acidobacteriota;c__Acidobacteriae;o__Acidobacteriales;f__Acidobacteriaceae;g__Terracidiphilus;s__	dsDNAphage	6913	8	1	0	Low-quality	2.6	HMM-based (lower-bound)	1	virulent
S8C13493_x000D_	unknow	bin-90	d__Bacteria;p__Myxococcota;c__Polyangia;o__Polyangiales;f__Polyangiaceae;g__Sorangium;s__	dsDNAphage	5409	9	0	0	Not-determined	NA	NA	1	virulent
S4C10068_x000D_	unknow	bin-21	d__Bacteria;p__Proteobacteria;c__Gammaproteobacteria;o__Nitrococcales;f__AK92;g__JAAYIK01;s__JAAYIK01 sp012523465	dsDNAphage	7163	4	0	2	Not-determined	NA	NA	1	virulent
S4C611_x000D_	unknow	#N/A	#N/A	dsDNAphage	5057	7	0	2	Not-determined	NA	NA	1.01	temperate
S6C13492_x000D_	unknow	bin-45	d__Bacteria;p__Acidobacteriota;c__Acidobacteriae;o__Acidobacteriales;f__Acidobacteriaceae;g__Terracidiphilus;s__	dsDNAphage	6451	7	6	0	Low-quality	10.64	HMM-based (lower-bound)	1	virulent
S8C11212_x000D_	Boydwoodruffvirinae	bin-45	d__Bacteria;p__Acidobacteriota;c__Acidobacteriae;o__Acidobacteriales;f__Acidobacteriaceae;g__Terracidiphilus;s__	dsDNAphage	8924	9	1	0	Low-quality	7.25	HMM-based (lower-bound)	1	virulent
S1C6240_x000D_	Peduoviridae	bin-90	d__Bacteria;p__Myxococcota;c__Polyangia;o__Polyangiales;f__Polyangiaceae;g__Sorangium;s__	dsDNAphage	6515	70	24	1	Low-quality	23.17	HMM-based (lower-bound)	1	virulent
S8C8116_x000D_	unknow	#N/A	#N/A	dsDNAphage	13193	22	8	1	Low-quality	11.45	HMM-based (lower-bound)	1	virulent
S4C12059_x000D_	Asfarviridae	#N/A	#N/A	dsDNAphage	7101	62	9	0	Medium-quality	75.74	HMM-based (lower-bound)	1	virulent
S7C15790_x000D_	Schitoviridae	bin-36	d__Bacteria;p__Bacteroidota;c__Bacteroidia;o__Chitinophagales;f__Chitinophagaceae;g__Ferruginibacter;s__	dsDNAphage	77941	9	1	0	Low-quality	6.56	HMM-based (lower-bound)	1	virulent
S1C10180_x000D_	unknow	#N/A	#N/A	dsDNAphage	5603	14	4	0	Low-quality	6.69	HMM-based (lower-bound)	1	virulent
S2C492_x000D_	Kyanoviridae	bin-45	d__Bacteria;p__Acidobacteriota;c__Acidobacteriae;o__Acidobacteriales;f__Acidobacteriaceae;g__Terracidiphilus;s__	dsDNAphage	195667	6	4	0	Low-quality	11.23	HMM-based (lower-bound)	1	temperate
S6C5052_x000D_	unknow	bin-139	d__Bacteria;p__Proteobacteria;c__Alphaproteobacteria;o__Sphingomonadales;f__Sphingomonadaceae;g__Croceibacterium;s__	dsDNAphage	5992	13	0	0	Not-determined	NA	NA	1	virulent
S7C502_x000D_	Schitoviridae	bin-47	d__Bacteria;p__Proteobacteria;c__Gammaproteobacteria;o__Pseudomonadales;f__Cellvibrionaceae;g__Cellvibrio;s__	dsDNAphage	52965	11	1	0	Low-quality	6.46	HMM-based (lower-bound)	1	virulent
S7C9598_x000D_	unknow	bin-42	d__Bacteria;p__Proteobacteria;c__Gammaproteobacteria;o__Xanthomonadales;f__Rhodanobacteraceae;g__Dyella_B;s__	dsDNAphage	6682	29	0	1	Not-determined	NA	NA	1	virulent
S1C10034_x000D_	Casjensviridae	bin-42	d__Bacteria;p__Proteobacteria;c__Gammaproteobacteria;o__Xanthomonadales;f__Rhodanobacteraceae;g__Dyella_B;s__	dsDNAphage	41566	69	17	0	Medium-quality	77.94	HMM-based (lower-bound)	1.01	virulent
S4C9177_x000D_	Bclasvirinae	bin-47	d__Bacteria;p__Proteobacteria;c__Gammaproteobacteria;o__Pseudomonadales;f__Cellvibrionaceae;g__Cellvibrio;s__	dsDNAphage	55002	14	5	0	Low-quality	11.84	HMM-based (lower-bound)	1	virulent
S2C23976_x000D_	unknow	bin-221	d__Bacteria;p__Bacteroidota;c__Bacteroidia;o__Chitinophagales;f__Chitinophagaceae;g__Edaphocola;s__	dsDNAphage	5338	7	3	0	Low-quality	8.87	HMM-based (lower-bound)	1.05	virulent
S5C14887_x000D_	unknow	#N/A	#N/A	dsDNAphage	5861	7	5	0	Low-quality	13.88	HMM-based (lower-bound)	1	virulent
S9C14978_x000D_	Zobellviridae	bin-21	d__Bacteria;p__Proteobacteria;c__Gammaproteobacteria;o__Nitrococcales;f__AK92;g__JAAYIK01;s__JAAYIK01 sp012523465	dsDNAphage	27670	15	1	0	Low-quality	11.22	HMM-based (lower-bound)	1	virulent
S5C13803_x000D_	unknow	#N/A	#N/A	dsDNAphage	6063	28	2	0	Low-quality	7.37	HMM-based (lower-bound)	1	virulent
S9C1156_x000D_	Kyanoviridae	#N/A	#N/A	dsDNAphage	182190	9	8	0	Low-quality	9.67	HMM-based (lower-bound)	1	virulent
S1C10908_x000D_	Inoviridae	bin-42	d__Bacteria;p__Proteobacteria;c__Gammaproteobacteria;o__Xanthomonadales;f__Rhodanobacteraceae;g__Dyella_B;s__	dsDNAphage	6400	9	2	1	Low-quality	7.31	HMM-based (lower-bound)	1	virulent
S8C8249_x000D_	Zobellviridae	#N/A	#N/A	dsDNAphage	17093	31	12	0	Low-quality	33.15	HMM-based (lower-bound)	1	virulent
S4C20676_x000D_	unknow	bin-42	d__Bacteria;p__Proteobacteria;c__Gammaproteobacteria;o__Xanthomonadales;f__Rhodanobacteraceae;g__Dyella_B;s__	dsDNAphage	6237	15	1	0	Low-quality	4.77	HMM-based (lower-bound)	1	virulent
S5C7939_x000D_	unknow	bin-221	d__Bacteria;p__Bacteroidota;c__Bacteroidia;o__Chitinophagales;f__Chitinophagaceae;g__Edaphocola;s__	dsDNAphage	5290	8	5	0	Low-quality	9.55	HMM-based (lower-bound)	1	virulent
S9C2364_x000D_	Smacoviridae	#N/A	#N/A	dsDNAphage	26855	61	45	1	Medium-quality	70.04	HMM-based (lower-bound)	1	virulent
S5C13631_x000D_	unknow	bin-42	d__Bacteria;p__Proteobacteria;c__Gammaproteobacteria;o__Xanthomonadales;f__Rhodanobacteraceae;g__Dyella_B;s__	dsDNAphage	7068	22	3	0	Low-quality	12.52	HMM-based (lower-bound)	1	virulent
S2C9612_x000D_	Totiviridae	bin-42	d__Bacteria;p__Proteobacteria;c__Gammaproteobacteria;o__Xanthomonadales;f__Rhodanobacteraceae;g__Dyella_B;s__	dsDNAphage	23431	8	0	0	Not-determined	NA	NA	1	virulent
S5C1156_x000D_	Kyanoviridae	bin-36	d__Bacteria;p__Bacteroidota;c__Bacteroidia;o__Chitinophagales;f__Chitinophagaceae;g__Ferruginibacter;s__	dsDNAphage	163467	13	2	1	Low-quality	29.11	HMM-based (lower-bound)	1	virulent
S5C10128_x000D_	unknow	bin-221	d__Bacteria;p__Bacteroidota;c__Bacteroidia;o__Chitinophagales;f__Chitinophagaceae;g__Edaphocola;s__	dsDNAphage	6259	9	3	0	Low-quality	9.11	HMM-based (lower-bound)	1	virulent
S5C22782_x000D_	Baculoviridae	bin-139	d__Bacteria;p__Proteobacteria;c__Alphaproteobacteria;o__Sphingomonadales;f__Sphingomonadaceae;g__Croceibacterium;s__	dsDNAphage	6496	4	0	3	Not-determined	NA	NA	1.1	virulent
S7C12479_x000D_	Polyomaviridae	#N/A	#N/A	dsDNAphage	13696	14	0	0	Not-determined	NA	NA	1	virulent
S4C19821_x000D_	unknow	bin-165	d__Bacteria;p__Firmicutes_G;c__Limnochordia;o__Limnochordales_A;f__ZCTH02-B6;g__;s__	dsDNAphage	5012	5	0	1	Not-determined	NA	NA	1	virulent
S1C18013_x000D_	unknow	bin-90	d__Bacteria;p__Myxococcota;c__Polyangia;o__Polyangiales;f__Polyangiaceae;g__Sorangium;s__	dsDNAphage	6322	14	4	0	Low-quality	6.29	HMM-based (lower-bound)	1	virulent
S8C18188_x000D_	unknow	bin-176	d__Bacteria;p__Proteobacteria;c__Gammaproteobacteria;o__Steroidobacterales;f__Steroidobacteraceae;g__ZC4RG24;s__	dsDNAphage	6428	14	2	0	Low-quality	6.85	HMM-based (lower-bound)	1	virulent
S6C1560_x000D_	unknow	#N/A	#N/A	dsDNAphage	5301	27	11	0	Low-quality	23.77	HMM-based (lower-bound)	1	virulent
S3C25243_x000D_	unknow	bin-150	d__Bacteria;p__Acidobacteriota;c__Vicinamibacteria;o__Vicinamibacterales;f__SCN-69-37;g__SCN-69-37;s__SCN-69-37 sp003242705	dsDNAphage	6680	18	3	0	Low-quality	25.14	HMM-based (lower-bound)	1	virulent
S1C25642_x000D_	unknow	bin-42	d__Bacteria;p__Proteobacteria;c__Gammaproteobacteria;o__Xanthomonadales;f__Rhodanobacteraceae;g__Dyella_B;s__	dsDNAphage	5716	18	8	0	Low-quality	7.88	HMM-based (lower-bound)	1	virulent
S9C4807_x000D_	Kyanoviridae	bin-36	d__Bacteria;p__Bacteroidota;c__Bacteroidia;o__Chitinophagales;f__Chitinophagaceae;g__Ferruginibacter;s__	dsDNAphage	41795	10	2	0	Low-quality	9.44	HMM-based (lower-bound)	1	virulent
S7C6264_x000D_	unknow	bin-45	d__Bacteria;p__Acidobacteriota;c__Acidobacteriae;o__Acidobacteriales;f__Acidobacteriaceae;g__Terracidiphilus;s__	dsDNAphage	36468	26	2	0	Low-quality	29.93	HMM-based (lower-bound)	1	virulent
S8C1888_x000D_	Casadabanvirus	bin-165	d__Bacteria;p__Firmicutes_G;c__Limnochordia;o__Limnochordales_A;f__ZCTH02-B6;g__;s__	dsDNAphage	8426	7	4	0	Low-quality	8.5	HMM-based (lower-bound)	1	temperate
S4C26683_x000D_	Gracegardnervirinae	bin-165	d__Bacteria;p__Firmicutes_G;c__Limnochordia;o__Limnochordales_A;f__ZCTH02-B6;g__;s__	dsDNAphage	6525	18	0	0	Not-determined	NA	NA	1	virulent
S8C11002_x000D_	Smacoviridae	bin-42	d__Bacteria;p__Proteobacteria;c__Gammaproteobacteria;o__Xanthomonadales;f__Rhodanobacteraceae;g__Dyella_B;s__	dsDNAphage	15426	59	10	1	Low-quality	40.34	HMM-based (lower-bound)	1	virulent
S3C22157_x000D_	unknow	bin-42	d__Bacteria;p__Proteobacteria;c__Gammaproteobacteria;o__Xanthomonadales;f__Rhodanobacteraceae;g__Dyella_B;s__	dsDNAphage	6055	8	3	0	Low-quality	7.73	HMM-based (lower-bound)	1	virulent
S8C4807_x000D_	Kyanoviridae	bin-36	d__Bacteria;p__Bacteroidota;c__Bacteroidia;o__Chitinophagales;f__Chitinophagaceae;g__Ferruginibacter;s__	dsDNAphage	11115	12	1	0	Low-quality	10.34	HMM-based (lower-bound)	1	virulent
S9C7117_x000D_	Herpesviridae	bin-176	d__Bacteria;p__Proteobacteria;c__Gammaproteobacteria;o__Steroidobacterales;f__Steroidobacteraceae;g__ZC4RG24;s__	dsDNAphage	11327	23	6	0	Low-quality	25.53	HMM-based (lower-bound)	1	temperate
S6C25192_x000D_	unknow	bin-36	d__Bacteria;p__Bacteroidota;c__Bacteroidia;o__Chitinophagales;f__Chitinophagaceae;g__Ferruginibacter;s__	ssDNA	5106	14	3	0	Low-quality	10.41	HMM-based (lower-bound)	1	virulent
S9C8784_x000D_	Queuovirinae	bin-148	d__Bacteria;p__Bdellovibrionota;c__Bdellovibrionia;o__Bdellovibrionales;f__Bdellovibrionaceae;g__Bdellovibrio;s__	dsDNAphage	6590	64	9	9	Low-quality	36.09	HMM-based (lower-bound)	1.01	virulent
S8C7695_x000D_	Weiservirinae	bin-90	d__Bacteria;p__Myxococcota;c__Polyangia;o__Polyangiales;f__Polyangiaceae;g__Sorangium;s__	dsDNAphage	9051	15	1	0	Low-quality	7.33	HMM-based (lower-bound)	1.01	virulent
S8C645_x000D_	Polyomaviridae	bin-150	d__Bacteria;p__Acidobacteriota;c__Vicinamibacteria;o__Vicinamibacterales;f__SCN-69-37;g__SCN-69-37;s__SCN-69-37 sp003242705	dsDNAphage	34157	63	21	5	Medium-quality	57.21	HMM-based (lower-bound)	1	virulent
S8C8379_x000D_	unknow	bin-42	d__Bacteria;p__Proteobacteria;c__Gammaproteobacteria;o__Xanthomonadales;f__Rhodanobacteraceae;g__Dyella_B;s__	dsDNAphage	11251	4	4	0	Low-quality	7.07	HMM-based (lower-bound)	1	virulent
S1C18904_x000D_	unknow	bin-199	d__Bacteria;p__Actinobacteriota;c__Actinomycetia;o__Streptosporangiales;f__Streptosporangiaceae;g__Thermostaphylospora;s__	dsDNAphage	7201	7	0	0	Not-determined	NA	NA	1	virulent
S5C3792_x000D_	Arquatrovirinae	bin-47	d__Bacteria;p__Proteobacteria;c__Gammaproteobacteria;o__Pseudomonadales;f__Cellvibrionaceae;g__Cellvibrio;s__	dsDNAphage	34356	7	4	0	Low-quality	6.64	HMM-based (lower-bound)	1	virulent
S6C20737_x000D_	unknow	bin-42	d__Bacteria;p__Proteobacteria;c__Gammaproteobacteria;o__Xanthomonadales;f__Rhodanobacteraceae;g__Dyella_B;s__	dsDNAphage	9016	4	0	1	Not-determined	NA	NA	1	virulent
S4C15024_x000D_	unknow	bin-176	d__Bacteria;p__Proteobacteria;c__Gammaproteobacteria;o__Steroidobacterales;f__Steroidobacteraceae;g__ZC4RG24;s__	ssDNA	5388	9	4	0	Low-quality	8.08	HMM-based (lower-bound)	1	virulent
S3C106_x000D_	Nclasvirinae	bin-165	d__Bacteria;p__Firmicutes_G;c__Limnochordia;o__Limnochordales_A;f__ZCTH02-B6;g__;s__	dsDNAphage	5777	6	3	0	Low-quality	7.04	HMM-based (lower-bound)	1	virulent
S6C19978_x000D_	Pbunavirus	#N/A	#N/A	dsDNAphage	8910	8	3	0	Low-quality	7.73	HMM-based (lower-bound)	1	temperate
S6C18188_x000D_	Pakpunavirus	bin-90	d__Bacteria;p__Myxococcota;c__Polyangia;o__Polyangiales;f__Polyangiaceae;g__Sorangium;s__	dsDNAphage	5351	17	0	0	Not-determined	NA	NA	1	virulent
S7C8116_x000D_	unknow	bin-36	d__Bacteria;p__Bacteroidota;c__Bacteroidia;o__Chitinophagales;f__Chitinophagaceae;g__Ferruginibacter;s__	dsDNAphage	6900	17	4	0	Low-quality	13.85	HMM-based (lower-bound)	1	virulent
S2C25558_x000D_	unknow	bin-36	d__Bacteria;p__Bacteroidota;c__Bacteroidia;o__Chitinophagales;f__Chitinophagaceae;g__Ferruginibacter;s__	dsDNAphage	13886	9	1	0	Low-quality	3.1	HMM-based (lower-bound)	1	virulent
S4C23139_x000D_	unknow	#N/A	#N/A	dsDNAphage	5047	8	0	1	Not-determined	NA	NA	1	virulent
S2C28239_x000D_	Fiersviridae	bin-45	d__Bacteria;p__Acidobacteriota;c__Acidobacteriae;o__Acidobacteriales;f__Acidobacteriaceae;g__Terracidiphilus;s__	dsDNAphage	6685	14	4	0	Low-quality	13.81	HMM-based (lower-bound)	1	virulent
S4C13652_x000D_	unknow	#N/A	#N/A	dsDNAphage	5089	3	0	2	Not-determined	NA	NA	1	virulent
S4C12873_x000D_	unknow	bin-45	d__Bacteria;p__Acidobacteriota;c__Acidobacteriae;o__Acidobacteriales;f__Acidobacteriaceae;g__Terracidiphilus;s__	dsDNAphage	5526	11	1	0	Low-quality	3.99	HMM-based (lower-bound)	1	temperate
S4C3103_x000D_	unknow	bin-36	d__Bacteria;p__Bacteroidota;c__Bacteroidia;o__Chitinophagales;f__Chitinophagaceae;g__Ferruginibacter;s__	dsDNAphage	5012	13	2	0	Low-quality	4.74	HMM-based (lower-bound)	1	virulent
S7C4637_x000D_	unknow	bin-47	d__Bacteria;p__Proteobacteria;c__Gammaproteobacteria;o__Pseudomonadales;f__Cellvibrionaceae;g__Cellvibrio;s__	dsDNAphage	5036	14	6	3	Low-quality	11.74	HMM-based (lower-bound)	1	virulent
S1C492_x000D_	Kyanoviridae	bin-45	d__Bacteria;p__Acidobacteriota;c__Acidobacteriae;o__Acidobacteriales;f__Acidobacteriaceae;g__Terracidiphilus;s__	dsDNAphage	190785	8	0	4	Not-determined	NA	NA	1	virulent
S2C2222_x000D_	unknow	bin-42	d__Bacteria;p__Proteobacteria;c__Gammaproteobacteria;o__Xanthomonadales;f__Rhodanobacteraceae;g__Dyella_B;s__	dsDNAphage	20248	13	4	0	Low-quality	4.08	HMM-based (lower-bound)	1	virulent
S9C23463_x000D_	Casadabanvirus	bin-42	d__Bacteria;p__Proteobacteria;c__Gammaproteobacteria;o__Xanthomonadales;f__Rhodanobacteraceae;g__Dyella_B;s__	dsDNAphage	5635	20	5	0	Low-quality	19.03	HMM-based (lower-bound)	1	virulent
S6C9659_x000D_	unknow	bin-165	d__Bacteria;p__Firmicutes_G;c__Limnochordia;o__Limnochordales_A;f__ZCTH02-B6;g__;s__	dsDNAphage	5849	13	5	0	Low-quality	15.22	HMM-based (lower-bound)	1	virulent
S6C28208_x000D_	unknow	#N/A	#N/A	dsDNAphage	5467	13	6	0	Low-quality	23.95	HMM-based (lower-bound)	1	virulent
S7C8755_x000D_	Arquatrovirinae	bin-42	d__Bacteria;p__Proteobacteria;c__Gammaproteobacteria;o__Xanthomonadales;f__Rhodanobacteraceae;g__Dyella_B;s__	dsDNAphage	19251	91	9	0	Medium-quality	61.58	HMM-based (lower-bound)	1	virulent
S4C2793_x000D_	Stephanstirmvirinae	bin-36	d__Bacteria;p__Bacteroidota;c__Bacteroidia;o__Chitinophagales;f__Chitinophagaceae;g__Ferruginibacter;s__	dsDNAphage	23723	16	3	0	Low-quality	7.3	HMM-based (lower-bound)	1	virulent
S8C4727_x000D_	Tectiviridae	bin-47	d__Bacteria;p__Proteobacteria;c__Gammaproteobacteria;o__Pseudomonadales;f__Cellvibrionaceae;g__Cellvibrio;s__	dsDNAphage	18937	10	4	0	Low-quality	10.99	HMM-based (lower-bound)	1	virulent
S8C10275_x000D_	Smacoviridae	bin-45	d__Bacteria;p__Acidobacteriota;c__Acidobacteriae;o__Acidobacteriales;f__Acidobacteriaceae;g__Terracidiphilus;s__	dsDNAphage	55303	6	2	0	Low-quality	8.33	HMM-based (lower-bound)	1	virulent
S5C15038_x000D_	Deejayvirinae	#N/A	#N/A	dsDNAphage	5545	7	5	0	Low-quality	13.88	HMM-based (lower-bound)	1	virulent
S8C11986_x000D_	unknow	bin-113	d__Bacteria;p__Proteobacteria;c__Gammaproteobacteria;o__Burkholderiales;f__Burkholderiaceae;g__;s__	dsDNAphage	6219	9	8	0	Low-quality	16.12	HMM-based (lower-bound)	1	virulent
S5C21695_x000D_	Gracegardnervirinae	bin-221	d__Bacteria;p__Bacteroidota;c__Bacteroidia;o__Chitinophagales;f__Chitinophagaceae;g__Edaphocola;s__	dsDNAphage	6538	9	0	0	Not-determined	NA	NA	1	virulent
S4C8328_x000D_	Queuovirinae	bin-42	d__Bacteria;p__Proteobacteria;c__Gammaproteobacteria;o__Xanthomonadales;f__Rhodanobacteraceae;g__Dyella_B;s__	dsDNAphage	14785	23	6	0	Low-quality	5.57	HMM-based (lower-bound)	1	virulent
S2C23801_x000D_	unknow	bin-42	d__Bacteria;p__Proteobacteria;c__Gammaproteobacteria;o__Xanthomonadales;f__Rhodanobacteraceae;g__Dyella_B;s__	dsDNAphage	6816	7	3	0	Low-quality	8.87	HMM-based (lower-bound)	1.05	virulent
S5C19966_x000D_	Steigviridae	bin-36	d__Bacteria;p__Bacteroidota;c__Bacteroidia;o__Chitinophagales;f__Chitinophagaceae;g__Ferruginibacter;s__	dsDNAphage	32007	6	1	0	Low-quality	6.13	HMM-based (lower-bound)	1	virulent
S3C20158_x000D_	Peduoviridae	#N/A	#N/A	ssDNA	7936	7	5	0	Low-quality	6.1	HMM-based (lower-bound)	1	virulent
S8C1459_x000D_	Gclasvirinae	bin-42	d__Bacteria;p__Proteobacteria;c__Gammaproteobacteria;o__Xanthomonadales;f__Rhodanobacteraceae;g__Dyella_B;s__	dsDNAphage	19057	16	2	0	Low-quality	13	HMM-based (lower-bound)	1	virulent
S5C18699_x000D_	unknow	bin-42	d__Bacteria;p__Proteobacteria;c__Gammaproteobacteria;o__Xanthomonadales;f__Rhodanobacteraceae;g__Dyella_B;s__	dsDNAphage	7737	17	6	0	Low-quality	16.96	HMM-based (lower-bound)	1	virulent
S8C11333_x000D_	Peduoviridae	bin-165	d__Bacteria;p__Firmicutes_G;c__Limnochordia;o__Limnochordales_A;f__ZCTH02-B6;g__;s__	dsDNAphage	5073	24	0	0	Not-determined	NA	NA	1.01	virulent
S4C25106_x000D_	unknow	bin-226	d__Bacteria;p__Planctomycetota;c__Planctomycetia;o__Pirellulales;f__Pirellulaceae;g__;s__	dsDNAphage	15114	11	4	0	Low-quality	4.43	HMM-based (lower-bound)	1	virulent
S1C18804_x000D_	unknow	bin-165	d__Bacteria;p__Firmicutes_G;c__Limnochordia;o__Limnochordales_A;f__ZCTH02-B6;g__;s__	dsDNAphage	5663	7	0	0	Not-determined	NA	NA	1	virulent
S9C7955_x000D_	unknow	bin-45	d__Bacteria;p__Acidobacteriota;c__Acidobacteriae;o__Acidobacteriales;f__Acidobacteriaceae;g__Terracidiphilus;s__	dsDNAphage	7895	69	10	2	Medium-quality	71.79	HMM-based (lower-bound)	1.01	virulent
S6C6955_x000D_	Fiersviridae	bin-42	d__Bacteria;p__Proteobacteria;c__Gammaproteobacteria;o__Xanthomonadales;f__Rhodanobacteraceae;g__Dyella_B;s__	dsDNAphage	26189	7	2	0	Low-quality	9.31	HMM-based (lower-bound)	1	virulent
S1C27949_x000D_	unknow	bin-42	d__Bacteria;p__Proteobacteria;c__Gammaproteobacteria;o__Xanthomonadales;f__Rhodanobacteraceae;g__Dyella_B;s__	dsDNAphage	10539	12	1	0	Low-quality	4.63	HMM-based (lower-bound)	1.01	virulent
S5C25125_x000D_	unknow	bin-42	d__Bacteria;p__Proteobacteria;c__Gammaproteobacteria;o__Xanthomonadales;f__Rhodanobacteraceae;g__Dyella_B;s__	dsDNAphage	5510	21	5	0	Low-quality	18.33	HMM-based (lower-bound)	1	virulent
S8C13593_x000D_	unknow	bin-129	d__Bacteria;p__Acidobacteriota;c__Vicinamibacteria;o__Vicinamibacterales;f__SCN-69-37;g__SCN-69-37;s__SCN-69-37 sp003242705	dsDNAphage	19031	106	7	1	Low-quality	49.55	HMM-based (lower-bound)	1	virulent
S1C23928_x000D_	Deejayvirinae	#N/A	#N/A	dsDNAphage	6555	78	15	3	Low-quality	26.48	HMM-based (lower-bound)	1	virulent
S9C502_x000D_	Schitoviridae	bin-42	d__Bacteria;p__Proteobacteria;c__Gammaproteobacteria;o__Xanthomonadales;f__Rhodanobacteraceae;g__Dyella_B;s__	dsDNAphage	57204	14	4	1	Low-quality	14.18	HMM-based (lower-bound)	1	virulent
S5C21439_x000D_	unknow	bin-165	d__Bacteria;p__Firmicutes_G;c__Limnochordia;o__Limnochordales_A;f__ZCTH02-B6;g__;s__	dsDNAphage	5483	9	0	0	Not-determined	NA	NA	1	virulent
S5C24883_x000D_	unknow	bin-42	d__Bacteria;p__Proteobacteria;c__Gammaproteobacteria;o__Xanthomonadales;f__Rhodanobacteraceae;g__Dyella_B;s__	ssDNA	6417	2	0	2	Not-determined	NA	NA	1	virulent
S3C3188_x000D_	Totiviridae	bin-47	d__Bacteria;p__Proteobacteria;c__Gammaproteobacteria;o__Pseudomonadales;f__Cellvibrionaceae;g__Cellvibrio;s__	dsDNAphage	29689	149	42	0	Low-quality	42.93	HMM-based (lower-bound)	1	virulent
S6C1156_x000D_	Kyanoviridae	bin-45	d__Bacteria;p__Acidobacteriota;c__Acidobacteriae;o__Acidobacteriales;f__Acidobacteriaceae;g__Terracidiphilus;s__	dsDNAphage	217810	52	6	2	Low-quality	11.36	HMM-based (lower-bound)	1	virulent
S9C90_x000D_	Hafunaviridae	bin-47	d__Bacteria;p__Proteobacteria;c__Gammaproteobacteria;o__Pseudomonadales;f__Cellvibrionaceae;g__Cellvibrio;s__	dsDNAphage	12413	6	1	0	Low-quality	7.23	HMM-based (lower-bound)	1	virulent
S4C1773_x000D_	unknow	bin-42	d__Bacteria;p__Proteobacteria;c__Gammaproteobacteria;o__Xanthomonadales;f__Rhodanobacteraceae;g__Dyella_B;s__	dsDNAphage	6243	11	4	0	Low-quality	14.82	HMM-based (lower-bound)	1	virulent
S3C1323_x000D_	unknow	bin-42	d__Bacteria;p__Proteobacteria;c__Gammaproteobacteria;o__Xanthomonadales;f__Rhodanobacteraceae;g__Dyella_B;s__	dsDNAphage	6763	22	4	0	Low-quality	12.51	HMM-based (lower-bound)	1	virulent
S7C27076_x000D_	unknow	bin-47	d__Bacteria;p__Proteobacteria;c__Gammaproteobacteria;o__Pseudomonadales;f__Cellvibrionaceae;g__Cellvibrio;s__	dsDNAphage	5173	13	5	0	Low-quality	5.88	HMM-based (lower-bound)	1	virulent
S6C3792_x000D_	unknow	bin-42	d__Bacteria;p__Proteobacteria;c__Gammaproteobacteria;o__Xanthomonadales;f__Rhodanobacteraceae;g__Dyella_B;s__	dsDNAphage	15565	5	0	1	Not-determined	NA	NA	1	virulent
S2C20898_x000D_	Nclasvirinae	bin-42	d__Bacteria;p__Proteobacteria;c__Gammaproteobacteria;o__Xanthomonadales;f__Rhodanobacteraceae;g__Dyella_B;s__	dsDNAphage	5714	68	18	0	Medium-quality	77.64	HMM-based (lower-bound)	1.01	virulent
S9C6068_x000D_	unknow	bin-42	d__Bacteria;p__Proteobacteria;c__Gammaproteobacteria;o__Xanthomonadales;f__Rhodanobacteraceae;g__Dyella_B;s__	dsDNAphage	5079	28	3	0	Low-quality	26.64	HMM-based (lower-bound)	1	virulent
S8C6790_x000D_	Peduoviridae	bin-42	d__Bacteria;p__Proteobacteria;c__Gammaproteobacteria;o__Xanthomonadales;f__Rhodanobacteraceae;g__Dyella_B;s__	dsDNAphage	13790	20	5	2	Low-quality	27.24	HMM-based (lower-bound)	1	virulent
S2C18588_x000D_	Drexlerviridae	bin-21	d__Bacteria;p__Proteobacteria;c__Gammaproteobacteria;o__Nitrococcales;f__AK92;g__JAAYIK01;s__JAAYIK01 sp012523465	dsDNAphage	6474	17	3	0	Low-quality	13.08	HMM-based (lower-bound)	1	virulent
S4C25968_x000D_	unknow	bin-42	d__Bacteria;p__Proteobacteria;c__Gammaproteobacteria;o__Xanthomonadales;f__Rhodanobacteraceae;g__Dyella_B;s__	dsDNAphage	7770	14	2	0	Low-quality	4.12	HMM-based (lower-bound)	1	temperate
S5C26628_x000D_	unknow	#N/A	#N/A	dsDNAphage	5724	10	3	0	Low-quality	7.65	HMM-based (lower-bound)	1	virulent
S9C20887_x000D_	Casjensviridae	#N/A	#N/A	dsDNAphage	17497	13	2	0	Low-quality	5.12	HMM-based (lower-bound)	1	virulent
S8C9050_x000D_	Herelleviridae	#N/A	#N/A	dsDNAphage	8371	15	11	0	Low-quality	17.57	HMM-based (lower-bound)	1	virulent
S3C716_x000D_	Peduoviridae	bin-47	d__Bacteria;p__Proteobacteria;c__Gammaproteobacteria;o__Pseudomonadales;f__Cellvibrionaceae;g__Cellvibrio;s__	dsDNAphage	34677	38	4	22	Low-quality	12.64	HMM-based (lower-bound)	1	temperate
S7C6846_x000D_	unknow	#N/A	#N/A	dsDNAphage	7250	11	0	0	Not-determined	NA	NA	1.02	virulent
S7C26810_x000D_	unknow	bin-185	d__Bacteria;p__Actinobacteriota;c__Actinomycetia;o__Streptosporangiales;f__Streptosporangiaceae;g__Thermopolyspora;s__	dsDNAphage	6279	11	3	0	Low-quality	7.11	HMM-based (lower-bound)	1	virulent
S7C35135_x000D_	unknow	#N/A	#N/A	dsDNAphage	5942	3	2	0	Low-quality	7.54	HMM-based (lower-bound)	1	virulent
S3C34347_x000D_	Casjensviridae	#N/A	#N/A	dsDNAphage	5642	7	3	0	Low-quality	8.55	HMM-based (lower-bound)	1	virulent
S3C1871_x000D_	unknow	#N/A	#N/A	dsDNAphage	31319	51	8	0	Low-quality	32.2	HMM-based (lower-bound)	1	virulent
S8C24053_x000D_	Autographiviridae	#N/A	#N/A	dsDNAphage	17431	29	6	0	Low-quality	18.49	HMM-based (lower-bound)	1	virulent
S9C626_x000D_	Autographiviridae	#N/A	#N/A	dsDNAphage	7912	8	2	0	Low-quality	14.95	HMM-based (lower-bound)	1	virulent
S1C5774_x000D_	Fiersviridae	#N/A	#N/A	dsDNAphage	27837	33	7	0	Low-quality	11.42	HMM-based (lower-bound)	1	virulent
S8C26566_x000D_	unknow	bin-113	d__Bacteria;p__Proteobacteria;c__Gammaproteobacteria;o__Burkholderiales;f__Burkholderiaceae;g__;s__	dsDNAphage	7056	8	4	0	Low-quality	9.95	HMM-based (lower-bound)	1	virulent
S6C32574_x000D_	Casjensviridae	#N/A	#N/A	dsDNAphage	29338	50	18	1	Medium-quality	57.26	HMM-based (lower-bound)	1	virulent
S8C17888_x000D_	unknow	#N/A	#N/A	dsDNAphage	5052	6	1	0	Low-quality	8.16	HMM-based (lower-bound)	1	virulent
S9C25455_x000D_	Herpesviridae	#N/A	#N/A	dsDNAphage	5420	6	6	0	Low-quality	8.53	HMM-based (lower-bound)	1	virulent
S6C16550_x000D_	unknow	#N/A	#N/A	dsDNAphage	10623	14	4	0	Low-quality	17.56	HMM-based (lower-bound)	1	virulent
S8C26538_x000D_	Tectiviridae	#N/A	#N/A	dsDNAphage	12176	15	11	0	Low-quality	25.29	HMM-based (lower-bound)	1	virulent
S9C478_x000D_	unknow	#N/A	#N/A	dsDNAphage	6834	10	2	0	Low-quality	9.44	HMM-based (lower-bound)	1	virulent
S7C36399_x000D_	unknow	#N/A	#N/A	dsDNAphage	5501	7	2	0	Low-quality	4.82	HMM-based (lower-bound)	1	virulent
S8C390_x000D_	Herpesviridae	bin-36	d__Bacteria;p__Bacteroidota;c__Bacteroidia;o__Chitinophagales;f__Chitinophagaceae;g__Ferruginibacter;s__	dsDNAphage	83696	99	6	13	Low-quality	14.11	HMM-based (lower-bound)	1	temperate
S6C5216_x000D_	Mesyanzhinovviridae	#N/A	#N/A	dsDNAphage	17429	18	6	0	Low-quality	26.32	HMM-based (lower-bound)	1	virulent
S8C30063_x000D_	Gracegardnervirinae	#N/A	#N/A	dsDNAphage	14759	23	3	0	Low-quality	27.93	HMM-based (lower-bound)	1	virulent
S8C26704_x000D_	Gclasvirinae	bin-90	d__Bacteria;p__Myxococcota;c__Polyangia;o__Polyangiales;f__Polyangiaceae;g__Sorangium;s__	dsDNAphage	12844	14	8	0	Low-quality	21.42	HMM-based (lower-bound)	1	virulent
S2C19737_x000D_	Peduoviridae	#N/A	#N/A	dsDNAphage	5405	5	0	0	Not-determined	NA	NA	1	virulent
S7C18627_x000D_	unknow	#N/A	#N/A	dsDNAphage	9470	12	2	0	Low-quality	10.73	HMM-based (lower-bound)	1	virulent
S8C20827_x000D_	unknow	#N/A	#N/A	dsDNAphage	10352	18	1	0	Low-quality	1.65	HMM-based (lower-bound)	1	virulent
S9C20557_x000D_	unknow	#N/A	#N/A	dsDNAphage	7672	12	0	0	Not-determined	NA	NA	1	virulent
S7C8883_x000D_	Boydwoodruffvirinae	#N/A	#N/A	dsDNAphage	69544	76	13	0	Medium-quality	66.24	HMM-based (lower-bound)	1	virulent
S8C22052_x000D_	Triavirus	#N/A	#N/A	dsDNAphage	9691	16	3	0	Low-quality	12.74	HMM-based (lower-bound)	1.01	virulent
S8C26592_x000D_	unknow	bin-36	d__Bacteria;p__Bacteroidota;c__Bacteroidia;o__Chitinophagales;f__Chitinophagaceae;g__Ferruginibacter;s__	dsDNAphage	7667	8	3	0	Low-quality	9.23	HMM-based (lower-bound)	1.01	virulent
S7C12516_x000D_	Gladiatorvirus	bin-111	d__Bacteria;p__Proteobacteria;c__Gammaproteobacteria;o__Steroidobacterales;f__Steroidobacteraceae;g__ZC4RG30;s__ZC4RG30 sp003242275	dsDNAphage	7300	8	4	2	Low-quality	10.12	HMM-based (lower-bound)	1	virulent
S1C3576_x000D_	unknow	#N/A	#N/A	dsDNAphage	15116	13	9	0	Low-quality	5.09	HMM-based (lower-bound)	1	virulent
S4C37479_x000D_	unknow	#N/A	#N/A	dsDNAphage	6668	9	1	0	Low-quality	9.74	HMM-based (lower-bound)	1	virulent
S5C8198_x000D_	Inoviridae	#N/A	#N/A	dsDNAphage	7844	11	6	0	Low-quality	12.27	HMM-based (lower-bound)	1	virulent
S8C10970_x000D_	unknow	#N/A	#N/A	dsDNAphage	8738	14	3	0	Low-quality	10.48	HMM-based (lower-bound)	1	virulent
S7C28536_x000D_	unknow	#N/A	#N/A	dsDNAphage	6603	9	0	0	Not-determined	NA	NA	1	virulent
S5C6019_x000D_	Demerecviridae	#N/A	#N/A	dsDNAphage	10829	18	5	0	Low-quality	12.84	HMM-based (lower-bound)	1	virulent
S6C5249_x000D_	unknow	#N/A	#N/A	dsDNAphage	11691	11	3	3	Low-quality	8.34	HMM-based (lower-bound)	1	temperate
S4C3898_x000D_	unknow	#N/A	#N/A	dsDNAphage	11268	14	0	0	Not-determined	NA	NA	1	virulent
S1C2926_x000D_	Peduoviridae	#N/A	#N/A	dsDNAphage	163169	176	80	1	Medium-quality	56.14	HMM-based (lower-bound)	1	virulent
S1C25864_x000D_	unknow	#N/A	#N/A	dsDNAphage	5198	9	1	0	Medium-quality	52.21	HMM-based (lower-bound)	1.06	virulent
S9C2893_x000D_	Kyanoviridae	#N/A	#N/A	dsDNAphage	5978	14	1	0	Low-quality	6.21	HMM-based (lower-bound)	1	virulent
S4C10584_x000D_	Mesyanzhinovviridae	#N/A	#N/A	dsDNAphage	15626	16	14	0	Low-quality	20.1	HMM-based (lower-bound)	1	virulent
S2C29706_x000D_	unknow	#N/A	#N/A	dsDNAphage	5652	10	1	0	Low-quality	1.84	HMM-based (lower-bound)	1	virulent
S6C6995_x000D_	unknow	bin-42	d__Bacteria;p__Proteobacteria;c__Gammaproteobacteria;o__Xanthomonadales;f__Rhodanobacteraceae;g__Dyella_B;s__	dsDNAphage	7862	8	4	0	Low-quality	7.85	HMM-based (lower-bound)	1	virulent
S5C24050_x000D_	unknow	#N/A	#N/A	dsDNAphage	6905	5	0	0	Not-determined	NA	NA	1	virulent
S1C6904_x000D_	Kyanoviridae	bin-42	d__Bacteria;p__Proteobacteria;c__Gammaproteobacteria;o__Xanthomonadales;f__Rhodanobacteraceae;g__Dyella_B;s__	dsDNAphage	32596	34	21	0	Low-quality	14.19	HMM-based (lower-bound)	1	virulent
S9C10010_x000D_	unknow	#N/A	#N/A	dsDNAphage	5531	12	3	0	Low-quality	9.03	HMM-based (lower-bound)	1	virulent
S9C9008_x000D_	unknow	#N/A	#N/A	dsDNAphage	13063	26	2	0	Low-quality	17.16	HMM-based (lower-bound)	1	virulent
S5C12492_x000D_	Mesyanzhinovviridae	bin-123	d__Bacteria;p__Proteobacteria;c__Gammaproteobacteria;o__Burkholderiales;f__SG8-39;g__ZC4RG42;s__ZC4RG42 sp003242425	dsDNAphage	16444	13	5	8	Low-quality	6.18	HMM-based (lower-bound)	1	temperate
S5C16388_x000D_	unknow	#N/A	#N/A	dsDNAphage	5277	22	2	0	Low-quality	4.96	HMM-based (lower-bound)	1.03	virulent
S8C10430_x000D_	unknow	#N/A	#N/A	dsDNAphage	6764	7	1	0	Low-quality	9.86	HMM-based (lower-bound)	1	virulent
S7C6454_x000D_	Inoviridae	#N/A	#N/A	dsDNAphage	5848	9	1	1	Low-quality	13.91	HMM-based (lower-bound)	1	virulent
S8C10749_x000D_	unknow	#N/A	#N/A	dsDNAphage	5778	13	1	0	Low-quality	8.64	HMM-based (lower-bound)	1	virulent
S9C32536_x000D_	Suoliviridae	bin-45	d__Bacteria;p__Acidobacteriota;c__Acidobacteriae;o__Acidobacteriales;f__Acidobacteriaceae;g__Terracidiphilus;s__	dsDNAphage	12926	21	2	0	Low-quality	8.26	HMM-based (lower-bound)	1	virulent
S9C8912_x000D_	unknow	bin-82	d__Bacteria;p__Proteobacteria;c__Gammaproteobacteria;o__UBA6522;f__UBA6522;g__ZC4RG20;s__	dsDNAphage	5305	10	1	0	Low-quality	6.16	HMM-based (lower-bound)	1	virulent
S8C28999_x000D_	unknow	#N/A	#N/A	dsDNAphage	6084	19	1	0	Low-quality	7.11	HMM-based (lower-bound)	1	virulent
S3C15959_x000D_	Inoviridae	#N/A	#N/A	dsDNAphage	7961	10	2	2	Low-quality	1.46	HMM-based (lower-bound)	1.03	temperate
S2C9750_x000D_	Mesyanzhinovviridae	#N/A	#N/A	dsDNAphage	6903	11	1	0	Low-quality	7.64	HMM-based (lower-bound)	1	virulent
S8C10767_x000D_	Gclasvirinae	#N/A	#N/A	dsDNAphage	6723	10	2	1	Low-quality	5.16	HMM-based (lower-bound)	1	temperate
S5C27138_x000D_	Kyanoviridae	#N/A	#N/A	dsDNAphage	8208	10	2	1	Low-quality	13	HMM-based (lower-bound)	1	temperate
S8C32812_x000D_	unknow	#N/A	#N/A	dsDNAphage	6448	7	3	0	Low-quality	7.11	HMM-based (lower-bound)	1	virulent
S3C26410_x000D_	unknow	#N/A	#N/A	dsDNAphage	22168	17	0	5	Not-determined	NA	NA	1.02	virulent
S5C34226_x000D_	unknow	bin-176	d__Bacteria;p__Proteobacteria;c__Gammaproteobacteria;o__Steroidobacterales;f__Steroidobacteraceae;g__ZC4RG24;s__	dsDNAphage	7439	4	3	0	Low-quality	2.36	HMM-based (lower-bound)	1	virulent
S1C6754_x000D_	Queuovirinae	#N/A	#N/A	dsDNAphage	45095	61	26	1	Medium-quality	65.38	HMM-based (lower-bound)	1	virulent
S2C29507_x000D_	unknow	#N/A	#N/A	dsDNAphage	5997	7	3	0	Low-quality	9.31	HMM-based (lower-bound)	1	virulent
S7C4359_x000D_	Mesyanzhinovviridae	#N/A	#N/A	dsDNAphage	23010	36	4	0	Low-quality	29.33	HMM-based (lower-bound)	1	virulent
S4C16411_x000D_	unknow	#N/A	#N/A	dsDNAphage	25320	10	0	7	Not-determined	NA	NA	1	virulent
S7C31214_x000D_	unknow	#N/A	#N/A	dsDNAphage	6564	8	1	1	Low-quality	8.03	HMM-based (lower-bound)	1	temperate
S9C15948_x000D_	unknow	#N/A	#N/A	dsDNAphage	11697	16	3	0	Low-quality	13.64	HMM-based (lower-bound)	1	virulent
S6C241_x000D_	unknow	#N/A	#N/A	dsDNAphage	5332	10	3	0	Low-quality	10.06	HMM-based (lower-bound)	1	virulent
S7C15942_x000D_	unknow	#N/A	#N/A	dsDNAphage	6493	11	6	0	Low-quality	7.75	HMM-based (lower-bound)	1	virulent
S6C6080_x000D_	unknow	#N/A	#N/A	dsDNAphage	13446	19	7	0	Low-quality	16.93	HMM-based (lower-bound)	1.01	virulent
S1C9011_x000D_	Kyanoviridae	bin-221	d__Bacteria;p__Bacteroidota;c__Bacteroidia;o__Chitinophagales;f__Chitinophagaceae;g__Edaphocola;s__	dsDNAphage	68219	78	21	3	Low-quality	21.11	HMM-based (lower-bound)	1.01	virulent
S8C25422_x000D_	unknow	#N/A	#N/A	ssDNA	5050	3	1	0	Low-quality	0.47	HMM-based (lower-bound)	1	virulent
S7C13576_x000D_	unknow	#N/A	#N/A	dsDNAphage	7831	11	2	0	Low-quality	11.31	HMM-based (lower-bound)	1.02	virulent
S7C15135_x000D_	Gracegardnervirinae	#N/A	#N/A	dsDNAphage	27628	38	7	1	Low-quality	49.7	HMM-based (lower-bound)	1	virulent
S9C4580_x000D_	unknow	#N/A	#N/A	dsDNAphage	10946	25	0	0	Not-determined	NA	NA	1	virulent
S8C2685_x000D_	Spinareoviridae	#N/A	#N/A	dsDNAphage	24660	25	9	0	Low-quality	31.57	HMM-based (lower-bound)	1	virulent
S2C7719_x000D_	Autographiviridae	#N/A	#N/A	dsDNAphage	33263	34	21	0	Medium-quality	71.5	HMM-based (lower-bound)	1	virulent
S8C36_x000D_	unknow	bin-126	d__Bacteria;p__Firmicutes_G;c__Limnochordia;o__DTU080;f__RSA5;g__RSA5;s__	dsDNAphage	5130	6	0	0	Not-determined	NA	NA	1	virulent
S2C5958_x000D_	Peduoviridae	#N/A	#N/A	dsDNAphage	90285	98	31	0	Low-quality	31.12	HMM-based (lower-bound)	1	virulent
S7C15856_x000D_	unknow	bin-42	d__Bacteria;p__Proteobacteria;c__Gammaproteobacteria;o__Xanthomonadales;f__Rhodanobacteraceae;g__Dyella_B;s__	dsDNAphage	10893	17	4	1	Low-quality	5.47	HMM-based (lower-bound)	1	virulent
S4C11968_x000D_	unknow	#N/A	#N/A	dsDNAphage	5630	3	0	0	Not-determined	NA	NA	1	virulent
S5C3389_x000D_	unknow	#N/A	#N/A	dsDNAphage	6980	7	2	0	Low-quality	8.16	HMM-based (lower-bound)	1	virulent
S6C8174_x000D_	unknow	#N/A	#N/A	dsDNAphage	6050	5	4	1	Low-quality	5.92	HMM-based (lower-bound)	1	temperate
S9C28394_x000D_	unknow	bin-178	d__Bacteria;p__Proteobacteria;c__Gammaproteobacteria;o__Steroidobacterales;f__Steroidobacteraceae;g__ZC4RG30;s__ZC4RG30 sp003242275	dsDNAphage	8225	12	10	0	Low-quality	13.11	HMM-based (lower-bound)	1	virulent
S6C36829_x000D_	Sepvirinae	#N/A	#N/A	dsDNAphage	5890	13	7	0	Low-quality	7.94	HMM-based (lower-bound)	1	virulent
S2C2888_x000D_	unknow	bin-165	d__Bacteria;p__Firmicutes_G;c__Limnochordia;o__Limnochordales_A;f__ZCTH02-B6;g__;s__	dsDNAphage	9873	20	2	0	Low-quality	10.48	HMM-based (lower-bound)	1	virulent
S1C20013_x000D_	unknow	#N/A	#N/A	dsDNAphage	5014	13	1	0	Low-quality	5.37	HMM-based (lower-bound)	1	virulent
S9C3932_x000D_	unknow	#N/A	#N/A	dsDNAphage	49315	66	3	4	Low-quality	26.22	HMM-based (lower-bound)	1	virulent
S6C1893_x000D_	unknow	#N/A	#N/A	dsDNAphage	5728	9	2	0	Low-quality	7.84	HMM-based (lower-bound)	1	virulent
S4C20807_x000D_	Kyanoviridae	#N/A	#N/A	dsDNAphage	5057	7	1	0	Low-quality	7.37	HMM-based (lower-bound)	1	virulent
S7C14669_x000D_	unknow	#N/A	#N/A	dsDNAphage	7372	19	3	0	Low-quality	11.57	HMM-based (lower-bound)	1	virulent
S7C26156_x000D_	unknow	#N/A	#N/A	dsDNAphage	6709	12	0	0	Not-determined	NA	NA	1	virulent
S9C10505_x000D_	unknow	#N/A	#N/A	dsDNAphage	13833	15	6	0	Low-quality	16.79	HMM-based (lower-bound)	1	virulent
S1C26340_x000D_	unknow	bin-126	d__Bacteria;p__Firmicutes_G;c__Limnochordia;o__DTU080;f__RSA5;g__RSA5;s__	dsDNAphage	6134	12	1	0	Low-quality	6.89	HMM-based (lower-bound)	1.03	virulent
S5C25559_x000D_	Korravirus	#N/A	#N/A	dsDNAphage	9690	13	1	0	Low-quality	13.76	HMM-based (lower-bound)	1	virulent
S4C6019_x000D_	Zobellviridae	#N/A	#N/A	dsDNAphage	12449	17	5	1	Low-quality	9.72	HMM-based (lower-bound)	1	virulent
S9C20770_x000D_	Gclasvirinae	bin-90	d__Bacteria;p__Myxococcota;c__Polyangia;o__Polyangiales;f__Polyangiaceae;g__Sorangium;s__	dsDNAphage	44972	59	24	0	Medium-quality	52.53	HMM-based (lower-bound)	1	virulent
S9C21462_x000D_	unknow	bin-68	d__Bacteria;p__Bacteroidota;c__Bacteroidia;o__Flavobacteriales;f__PHOS-HE28;g__PHOS-HE28;s__	dsDNAphage	13970	25	8	0	Low-quality	23.53	HMM-based (lower-bound)	1	virulent
S8C18534_x000D_	unknow	#N/A	#N/A	dsDNAphage	6118	11	0	0	Not-determined	NA	NA	1.03	virulent
S9C7180_x000D_	unknow	#N/A	#N/A	dsDNAphage	7215	11	1	0	Low-quality	9.08	HMM-based (lower-bound)	1	virulent
S7C26562_x000D_	Autographiviridae	#N/A	#N/A	dsDNAphage	6565	11	5	0	Low-quality	13.45	HMM-based (lower-bound)	1	virulent
S6C14956_x000D_	unknow	#N/A	#N/A	dsDNAphage	6191	8	1	1	Low-quality	2.75	HMM-based (lower-bound)	1	virulent
S7C23155_x000D_	Casjensviridae	#N/A	#N/A	dsDNAphage	11421	19	3	0	Low-quality	14.19	HMM-based (lower-bound)	1	virulent
S1C17070_x000D_	Autographiviridae	#N/A	#N/A	dsDNAphage	9903	37	10	0	Low-quality	23.04	HMM-based (lower-bound)	1	virulent
S8C1144_x000D_	Herpesviridae	#N/A	#N/A	dsDNAphage	9440	10	6	0	Low-quality	13.13	HMM-based (lower-bound)	1	virulent
S8C15738_x000D_	Dolichocephalovirinae	#N/A	#N/A	dsDNAphage	14824	23	7	0	Low-quality	18.99	HMM-based (lower-bound)	1	virulent
S3C9478_x000D_	unknow	#N/A	#N/A	ssDNA	7818	8	0	0	Not-determined	NA	NA	1	virulent
S9C18636_x000D_	unknow	#N/A	#N/A	dsDNAphage	14989	14	1	2	Low-quality	11.99	HMM-based (lower-bound)	1	virulent
S9C19638_x000D_	unknow	#N/A	#N/A	dsDNAphage	6959	14	2	0	Low-quality	5.85	HMM-based (lower-bound)	1	virulent
S9C10531_x000D_	unknow	bin-90	d__Bacteria;p__Myxococcota;c__Polyangia;o__Polyangiales;f__Polyangiaceae;g__Sorangium;s__	dsDNAphage	18288	17	7	1	Low-quality	25.26	HMM-based (lower-bound)	1	virulent
S7C25555_x000D_	Orlajensenviridae	#N/A	#N/A	dsDNAphage	34983	57	16	1	Medium-quality	50.05	HMM-based (lower-bound)	1	virulent
S1C19292_x000D_	unknow	#N/A	#N/A	dsDNAphage	5229	7	0	0	Not-determined	NA	NA	1	virulent
S6C25871_x000D_	Bclasvirinae	#N/A	#N/A	dsDNAphage	14682	34	5	0	Low-quality	11.54	HMM-based (lower-bound)	1	virulent
S6C8220_x000D_	Zobellviridae	#N/A	#N/A	dsDNAphage	73391	107	25	2	Medium-quality	75.93	HMM-based (lower-bound)	1	virulent
S7C8388_x000D_	Polymycoviridae	bin-90	d__Bacteria;p__Myxococcota;c__Polyangia;o__Polyangiales;f__Polyangiaceae;g__Sorangium;s__	dsDNAphage	30697	33	10	0	Low-quality	40.59	HMM-based (lower-bound)	1	virulent
S8C8237_x000D_	Obolenskvirus	bin-185	d__Bacteria;p__Actinobacteriota;c__Actinomycetia;o__Streptosporangiales;f__Streptosporangiaceae;g__Thermopolyspora;s__	dsDNAphage	23911	31	12	0	Low-quality	33.15	HMM-based (lower-bound)	1	virulent
S7C24084_x000D_	Herpesviridae	#N/A	#N/A	dsDNAphage	11385	16	5	0	Low-quality	16.21	HMM-based (lower-bound)	1	virulent
S3C15549_x000D_	unknow	#N/A	#N/A	dsDNAphage	21901	24	8	0	Low-quality	7.49	HMM-based (lower-bound)	1	virulent
S7C39120_x000D_	Dolichocephalovirinae	#N/A	#N/A	dsDNAphage	6274	8	7	0	Low-quality	9.61	HMM-based (lower-bound)	1	virulent
S5C2491_x000D_	Herpesviridae	bin-77	d__Bacteria;p__Verrucomicrobiota;c__Verrucomicrobiae;o__Opitutales;f__Opitutaceae;g__Opitutus;s__	dsDNAphage	35612	59	11	3	Medium-quality	52.61	HMM-based (lower-bound)	1	virulent
S7C13955_x000D_	unknow	#N/A	#N/A	dsDNAphage	16881	22	3	0	Low-quality	28.83	HMM-based (lower-bound)	1	virulent
S5C10956_x000D_	unknow	#N/A	#N/A	dsDNAphage	12565	13	3	0	Low-quality	4.54	HMM-based (lower-bound)	1	virulent
S9C4159_x000D_	unknow	#N/A	#N/A	dsDNAphage	6214	8	2	0	Low-quality	9.65	HMM-based (lower-bound)	1	virulent
S5C38814_x000D_	unknow	bin-221	d__Bacteria;p__Bacteroidota;c__Bacteroidia;o__Chitinophagales;f__Chitinophagaceae;g__Edaphocola;s__	dsDNAphage	7803	8	2	0	Low-quality	9.12	HMM-based (lower-bound)	1	virulent
S8C6583_x000D_	Herpesviridae	#N/A	#N/A	dsDNAphage	24369	24	10	0	Low-quality	27.68	HMM-based (lower-bound)	1	virulent
S3C2380_x000D_	unknow	bin-36	d__Bacteria;p__Bacteroidota;c__Bacteroidia;o__Chitinophagales;f__Chitinophagaceae;g__Ferruginibacter;s__	dsDNAphage	12719	13	0	0	Not-determined	NA	NA	1	virulent
S8C1575_x000D_	Inoviridae	#N/A	#N/A	dsDNAphage	9847	12	2	0	Low-quality	9.58	HMM-based (lower-bound)	1	virulent
S8C8985_x000D_	Korravirus	#N/A	#N/A	dsDNAphage	23466	40	5	0	Low-quality	17.11	HMM-based (lower-bound)	1	virulent
S7C36267_x000D_	Bclasvirinae	#N/A	#N/A	dsDNAphage	5430	11	2	0	Low-quality	6.5	HMM-based (lower-bound)	1	virulent
S1C25890_x000D_	unknow	#N/A	#N/A	dsDNAphage	7096	11	0	0	Not-determined	NA	NA	1	virulent
S5C32531_x000D_	unknow	#N/A	#N/A	dsDNAphage	10454	23	6	0	Low-quality	15.16	HMM-based (lower-bound)	1	virulent
S4C25375_x000D_	Zobellviridae	#N/A	#N/A	dsDNAphage	5349	8	3	1	Low-quality	4.33	HMM-based (lower-bound)	1	virulent
S6C14981_x000D_	Queuovirinae	#N/A	#N/A	dsDNAphage	11837	19	1	3	Low-quality	4.15	HMM-based (lower-bound)	1	virulent
S2C3175_x000D_	Straboviridae	#N/A	#N/A	dsDNAphage	39726	62	19	0	Low-quality	19.27	HMM-based (lower-bound)	1	virulent
S1C26459_x000D_	unknow	#N/A	#N/A	dsDNAphage	5318	16	5	0	Low-quality	6.13	HMM-based (lower-bound)	1	virulent
S8C6567_x000D_	unknow	#N/A	#N/A	dsDNAphage	9219	10	1	1	Low-quality	11.27	HMM-based (lower-bound)	1	virulent
S6C173_x000D_	Dolichocephalovirinae	#N/A	#N/A	dsDNAphage	27534	41	16	0	Low-quality	34.28	HMM-based (lower-bound)	1	virulent
S6C23284_x000D_	unknow	#N/A	#N/A	dsDNAphage	10623	14	3	0	Low-quality	13.96	HMM-based (lower-bound)	1	virulent
S9C36698_x000D_	Wizardvirus	#N/A	#N/A	dsDNAphage	5577	12	4	0	Low-quality	6.5	HMM-based (lower-bound)	1	virulent
S5C19598_x000D_	unknow	#N/A	#N/A	dsDNAphage	8388	10	3	0	Low-quality	12.09	HMM-based (lower-bound)	1	virulent
S5C4448_x000D_	unknow	#N/A	#N/A	dsDNAphage	5561	8	0	0	Not-determined	NA	NA	1	virulent
S8C1090_x000D_	Mesyanzhinovviridae	#N/A	#N/A	dsDNAphage	7227	9	8	0	Low-quality	9.28	HMM-based (lower-bound)	1	virulent
S4C8089_x000D_	unknow	#N/A	#N/A	dsDNAphage	5113	7	2	0	Low-quality	5.92	HMM-based (lower-bound)	1	virulent
S7C15090_x000D_	Casjensviridae	#N/A	#N/A	dsDNAphage	7316	23	2	1	Low-quality	22	HMM-based (lower-bound)	1	virulent
S2C6698_x000D_	unknow	#N/A	#N/A	dsDNAphage	5062	9	0	0	Not-determined	NA	NA	1.03	virulent
S9C5019_x000D_	unknow	#N/A	#N/A	dsDNAphage	15602	14	4	1	Low-quality	14.18	HMM-based (lower-bound)	1	virulent
S5C20045_x000D_	Hendrixvirinae	#N/A	#N/A	dsDNAphage	7777	15	9	1	Low-quality	13.37	HMM-based (lower-bound)	1	virulent
S1C24278_x000D_	Peduoviridae	bin-42	d__Bacteria;p__Proteobacteria;c__Gammaproteobacteria;o__Xanthomonadales;f__Rhodanobacteraceae;g__Dyella_B;s__	dsDNAphage	5811	3	1	2	Low-quality	3.89	HMM-based (lower-bound)	1	virulent
S7C11022_x000D_	unknow	#N/A	#N/A	dsDNAphage	6310	17	2	0	Low-quality	8.04	HMM-based (lower-bound)	1	virulent
S6C7812_x000D_	unknow	#N/A	#N/A	dsDNAphage	11200	11	1	3	Low-quality	6.07	HMM-based (lower-bound)	1	virulent
S5C1526_x000D_	unknow	bin-221	d__Bacteria;p__Bacteroidota;c__Bacteroidia;o__Chitinophagales;f__Chitinophagaceae;g__Edaphocola;s__	dsDNAphage	37151	50	3	0	Low-quality	13.12	HMM-based (lower-bound)	1	virulent
S2C18890_x000D_	Gracegardnervirinae	#N/A	#N/A	dsDNAphage	5118	5	5	0	Low-quality	5.66	HMM-based (lower-bound)	1	virulent
S8C4030_x000D_	unknow	bin-42	d__Bacteria;p__Proteobacteria;c__Gammaproteobacteria;o__Xanthomonadales;f__Rhodanobacteraceae;g__Dyella_B;s__	dsDNAphage	5330	6	0	0	Not-determined	NA	NA	1	virulent
S3C555_x000D_	unknow	#N/A	#N/A	dsDNAphage	5568	11	0	0	Not-determined	NA	NA	1.01	virulent
S9C8938_x000D_	unknow	#N/A	#N/A	dsDNAphage	5957	5	1	1	Low-quality	2.8	HMM-based (lower-bound)	1	temperate
S5C26301_x000D_	unknow	#N/A	#N/A	dsDNAphage	7246	21	3	0	Low-quality	11.86	HMM-based (lower-bound)	1	virulent
S7C1168_x000D_	unknow	#N/A	#N/A	dsDNAphage	5256	12	3	0	Low-quality	5.22	HMM-based (lower-bound)	1	virulent
S8C31103_x000D_	unknow	#N/A	#N/A	dsDNAphage	6867	13	2	1	Low-quality	8.59	HMM-based (lower-bound)	1.01	virulent
S9C23916_x000D_	Autographiviridae	#N/A	#N/A	dsDNAphage	5590	7	1	1	Low-quality	7.83	HMM-based (lower-bound)	1	virulent
S4C7059_x000D_	Montyvirus	#N/A	#N/A	dsDNAphage	20955	41	0	0	Not-determined	NA	NA	1	virulent
S4C30574_x000D_	unknow	#N/A	#N/A	dsDNAphage	6683	13	2	0	Low-quality	4.74	HMM-based (lower-bound)	1	virulent
S9C20552_x000D_	unknow	#N/A	#N/A	dsDNAphage	5168	12	2	0	Low-quality	8.12	HMM-based (lower-bound)	1	virulent
S7C34093_x000D_	unknow	#N/A	#N/A	dsDNAphage	7841	11	5	1	Low-quality	10.87	HMM-based (lower-bound)	1	virulent
S3C32471_x000D_	unknow	#N/A	#N/A	dsDNAphage	6288	11	2	0	Low-quality	3.79	HMM-based (lower-bound)	1	virulent
S7C20622_x000D_	Dolichocephalovirinae	bin-133	d__Bacteria;p__Proteobacteria;c__Gammaproteobacteria;o__Burkholderiales;f__Burkholderiaceae;g__;s__	dsDNAphage	7545	9	2	0	Low-quality	9.5	HMM-based (lower-bound)	1	virulent
S1C13803_x000D_	Kyanoviridae	#N/A	#N/A	dsDNAphage	5123	2	0	2	Not-determined	NA	NA	1	virulent
S4C4184_x000D_	Dolichocephalovirinae	#N/A	#N/A	dsDNAphage	6921	11	5	0	Low-quality	8.09	HMM-based (lower-bound)	1	virulent
S8C37344_x000D_	unknow	#N/A	#N/A	dsDNAphage	5002	7	5	0	Low-quality	6.95	HMM-based (lower-bound)	1	virulent
S6C12918_x000D_	unknow	#N/A	#N/A	dsDNAphage	5106	15	2	0	Low-quality	7.15	HMM-based (lower-bound)	1	virulent
S2C11365_x000D_	Schitoviridae	#N/A	#N/A	dsDNAphage	6493	14	7	0	Low-quality	7.99	HMM-based (lower-bound)	1	virulent
S8C5751_x000D_	Casadabanvirus	bin-90	d__Bacteria;p__Myxococcota;c__Polyangia;o__Polyangiales;f__Polyangiaceae;g__Sorangium;s__	dsDNAphage	38903	57	19	0	Medium-quality	70.08	HMM-based (lower-bound)	1	virulent
S3C17210_x000D_	Schitoviridae	#N/A	#N/A	dsDNAphage	14535	12	9	0	Low-quality	18.26	HMM-based (lower-bound)	1	virulent
S7C18847_x000D_	Pclasvirinae	#N/A	#N/A	dsDNAphage	15765	31	8	0	Low-quality	22.38	HMM-based (lower-bound)	1	virulent
S6C28226_x000D_	Arquatrovirinae	bin-90	d__Bacteria;p__Myxococcota;c__Polyangia;o__Polyangiales;f__Polyangiaceae;g__Sorangium;s__	dsDNAphage	14117	16	13	0	Low-quality	24.18	HMM-based (lower-bound)	1	virulent
S6C32110_x000D_	unknow	#N/A	#N/A	ssDNA	7591	12	7	0	Low-quality	11.88	HMM-based (lower-bound)	1.01	virulent
S7C29371_x000D_	unknow	#N/A	#N/A	dsDNAphage	9182	8	3	0	Low-quality	6.38	HMM-based (lower-bound)	1	virulent
S8C19920_x000D_	unknow	#N/A	#N/A	dsDNAphage	11487	19	2	0	Low-quality	10.43	HMM-based (lower-bound)	1	virulent
S9C35567_x000D_	unknow	bin-42	d__Bacteria;p__Proteobacteria;c__Gammaproteobacteria;o__Xanthomonadales;f__Rhodanobacteraceae;g__Dyella_B;s__	dsDNAphage	7557	10	2	0	Low-quality	16	HMM-based (lower-bound)	1	virulent
S5C11330_x000D_	Inoviridae	#N/A	#N/A	dsDNAphage	19073	36	3	0	Low-quality	26.06	HMM-based (lower-bound)	1.04	virulent
S6C22558_x000D_	Gclasvirinae	#N/A	#N/A	dsDNAphage	20995	28	16	0	Low-quality	29.63	HMM-based (lower-bound)	1	virulent
S1C28943_x000D_	unknow	#N/A	#N/A	dsDNAphage	7858	5	3	0	Low-quality	8.12	HMM-based (lower-bound)	1.07	virulent
S6C30254_x000D_	Gracegardnervirinae	#N/A	#N/A	dsDNAphage	5805	17	2	0	Low-quality	7.53	HMM-based (lower-bound)	1	virulent
S9C1378_x000D_	unknow	#N/A	#N/A	dsDNAphage	23190	27	2	5	Low-quality	19.89	HMM-based (lower-bound)	1	virulent
S8C20118_x000D_	Herpesviridae	#N/A	#N/A	dsDNAphage	7655	8	2	0	Low-quality	10.29	HMM-based (lower-bound)	1	virulent
S9C5105_x000D_	Obolenskvirus	bin-108	d__Bacteria;p__Deinococcota;c__Deinococci;o__Deinococcales;f__Trueperaceae;g__JAAYYF01;s__	dsDNAphage	75217	105	14	1	High-quality	93.78	HMM-based (lower-bound)	1	virulent
S1C26889_x000D_	unknow	#N/A	#N/A	dsDNAphage	5818	13	5	0	Low-quality	7.44	HMM-based (lower-bound)	1	virulent
S9C7937_x000D_	unknow	#N/A	#N/A	dsDNAphage	45460	69	10	2	Medium-quality	71.79	HMM-based (lower-bound)	1.01	virulent
S6C3052_x000D_	unknow	#N/A	#N/A	dsDNAphage	6296	17	2	0	Low-quality	7.53	HMM-based (lower-bound)	1	virulent
S9C18286_x000D_	Herelleviridae	#N/A	#N/A	dsDNAphage	5346	6	0	0	Not-determined	NA	NA	1	virulent
S5C30034_x000D_	Casjensviridae	#N/A	#N/A	dsDNAphage	12052	12	1	1	Low-quality	17.79	HMM-based (lower-bound)	1	virulent
S8C35772_x000D_	unknow	#N/A	#N/A	dsDNAphage	5583	7	1	0	Low-quality	7.78	HMM-based (lower-bound)	1	virulent
S9C35357_x000D_	unknow	#N/A	#N/A	dsDNAphage	6253	9	1	0	Low-quality	11.87	HMM-based (lower-bound)	1	virulent
S3C32358_x000D_	unknow	#N/A	#N/A	dsDNAphage	9377	9	1	0	Low-quality	5.33	HMM-based (lower-bound)	1	virulent
S7C1783_x000D_	Korravirus	#N/A	#N/A	dsDNAphage	43806	74	7	1	Low-quality	47.94	HMM-based (lower-bound)	1	virulent
S8C31552_x000D_	unknow	#N/A	#N/A	dsDNAphage	5412	9	0	0	Not-determined	NA	NA	1	virulent
S8C13214_x000D_	Orlajensenviridae	#N/A	#N/A	dsDNAphage	7027	9	4	0	Low-quality	18.76	HMM-based (lower-bound)	1	virulent
S5C24312_x000D_	unknow	#N/A	#N/A	dsDNAphage	17532	10	0	0	Not-determined	NA	NA	1.02	virulent
S3C21994_x000D_	unknow	#N/A	#N/A	dsDNAphage	5756	8	1	0	Low-quality	9.02	HMM-based (lower-bound)	1	virulent
S5C19657_x000D_	unknow	#N/A	#N/A	dsDNAphage	8647	19	5	0	Low-quality	12.55	HMM-based (lower-bound)	1	virulent
S5C7176_x000D_	unknow	#N/A	#N/A	dsDNAphage	10599	17	0	0	Not-determined	NA	NA	1	virulent
S8C19766_x000D_	unknow	#N/A	#N/A	dsDNAphage	7428	14	1	0	Low-quality	4.03	HMM-based (lower-bound)	1	virulent
S7C37975_x000D_	Kyanoviridae	#N/A	#N/A	dsDNAphage	5493	9	5	0	Low-quality	2.31	HMM-based (lower-bound)	1	virulent
S9C34956_x000D_	Peduoviridae	#N/A	#N/A	dsDNAphage	5853	10	6	0	Low-quality	9.82	HMM-based (lower-bound)	1	virulent
S8C21947_x000D_	Casjensviridae	#N/A	#N/A	dsDNAphage	8862	6	3	0	Low-quality	15.47	HMM-based (lower-bound)	1	virulent
S4C37809_x000D_	unknow	#N/A	#N/A	dsDNAphage	5279	8	2	0	Low-quality	8.57	HMM-based (lower-bound)	1	virulent
S3C18335_x000D_	unknow	#N/A	#N/A	dsDNAphage	20721	21	6	7	Low-quality	16.75	HMM-based (lower-bound)	1	temperate
S7C30692_x000D_	unknow	#N/A	#N/A	dsDNAphage	5778	6	1	1	Low-quality	4.75	HMM-based (lower-bound)	1	virulent
S5C12132_x000D_	Casjensviridae	#N/A	#N/A	dsDNAphage	11979	16	4	0	Low-quality	18.23	HMM-based (lower-bound)	1	virulent
S7C15999_x000D_	Queuovirinae	#N/A	#N/A	dsDNAphage	23404	37	5	0	Low-quality	31.01	HMM-based (lower-bound)	1	virulent
S8C21919_x000D_	unknow	#N/A	#N/A	dsDNAphage	7475	9	0	0	Not-determined	NA	NA	1.01	virulent
S8C25136_x000D_	unknow	#N/A	#N/A	dsDNAphage	7403	9	1	0	Low-quality	3.86	HMM-based (lower-bound)	1	virulent
S9C6148_x000D_	unknow	#N/A	#N/A	dsDNAphage	10517	5	3	0	Low-quality	21.1	HMM-based (lower-bound)	1	virulent
S9C241_x000D_	unknow	bin-185	d__Bacteria;p__Actinobacteriota;c__Actinomycetia;o__Streptosporangiales;f__Streptosporangiaceae;g__Thermopolyspora;s__	dsDNAphage	13807	26	2	0	Low-quality	16.75	HMM-based (lower-bound)	1	virulent
S6C34524_x000D_	Queuovirinae	#N/A	#N/A	dsDNAphage	7142	12	4	0	Low-quality	2.99	HMM-based (lower-bound)	1	virulent
S6C37639_x000D_	Arquatrovirinae	#N/A	#N/A	dsDNAphage	12436	31	9	0	Low-quality	27	HMM-based (lower-bound)	1	virulent
S7C35594_x000D_	unknow	#N/A	#N/A	dsDNAphage	7282	3	1	0	Low-quality	6.67	HMM-based (lower-bound)	1	virulent
S8C29537_x000D_	unknow	#N/A	#N/A	dsDNAphage	6388	6	1	0	Low-quality	1	HMM-based (lower-bound)	1	virulent
S5C18191_x000D_	unknow	#N/A	#N/A	dsDNAphage	5279	12	1	0	Low-quality	1.89	HMM-based (lower-bound)	1	virulent
S5C10569_x000D_	unknow	#N/A	#N/A	dsDNAphage	5392	6	2	0	Low-quality	7.78	HMM-based (lower-bound)	1	virulent
S3C31590_x000D_	Peduoviridae	#N/A	#N/A	dsDNAphage	5036	9	8	0	Low-quality	10.29	HMM-based (lower-bound)	1	virulent
S8C35265_x000D_	unknow	#N/A	#N/A	dsDNAphage	5511	6	3	0	Low-quality	8.17	HMM-based (lower-bound)	1	virulent
S3C13153_x000D_	unknow	#N/A	#N/A	dsDNAphage	9764	22	4	0	Low-quality	12.51	HMM-based (lower-bound)	1	virulent
S6C25912_x000D_	Sepvirinae	#N/A	#N/A	dsDNAphage	6639	10	3	0	Low-quality	10	HMM-based (lower-bound)	1	virulent
S5C15302_x000D_	unknow	#N/A	#N/A	dsDNAphage	6745	6	3	0	Low-quality	9.48	HMM-based (lower-bound)	1.01	virulent
S8C8007_x000D_	unknow	#N/A	#N/A	dsDNAphage	16473	39	1	0	Low-quality	26.6	HMM-based (lower-bound)	1	virulent
S9C39447_x000D_	unknow	bin-42	d__Bacteria;p__Proteobacteria;c__Gammaproteobacteria;o__Xanthomonadales;f__Rhodanobacteraceae;g__Dyella_B;s__	dsDNAphage	11241	16	3	0	Low-quality	19.76	HMM-based (lower-bound)	1	virulent
S7C9229_x000D_	Zierdtviridae	#N/A	#N/A	dsDNAphage	15625	25	3	0	Low-quality	12.44	HMM-based (lower-bound)	1	virulent
S7C3866_x000D_	Casjensviridae	#N/A	#N/A	dsDNAphage	13222	14	4	5	Low-quality	14.83	HMM-based (lower-bound)	1	temperate
S1C27740_x000D_	unknow	#N/A	#N/A	dsDNAphage	5801	8	5	0	Low-quality	8	HMM-based (lower-bound)	1	virulent
S3C15321_x000D_	Peduoviridae	#N/A	#N/A	dsDNAphage	13882	21	8	0	Low-quality	18.65	HMM-based (lower-bound)	1	virulent
S9C36890_x000D_	unknow	#N/A	#N/A	dsDNAphage	7086	4	2	0	Low-quality	9.84	HMM-based (lower-bound)	1	virulent
S1C10002_x000D_	unknow	#N/A	#N/A	dsDNAphage	5280	gene_count	viral_genes	host_genes	checkv_quality	completeness	completeness_method	kmer_freq	virulent
S9C32641_x000D_	Peduoviridae	#N/A	#N/A	dsDNAphage	9454	17	1	2	Low-quality	11.51	HMM-based (lower-bound)	1.01	virulent
S6C6605_x000D_	Salasmaviridae	bin-230	d__Bacteria;p__Bacteroidota;c__Bacteroidia;o__Chitinophagales;f__Chitinophagaceae;g__Niabella;s__	dsDNAphage	39371	56	13	1	Low-quality	24.34	HMM-based (lower-bound)	1	virulent
S4C2747_x000D_	unknow	#N/A	#N/A	dsDNAphage	18673	12	1	1	Low-quality	7.53	HMM-based (lower-bound)	1	virulent
S9C3103_x000D_	unknow	bin-42	d__Bacteria;p__Proteobacteria;c__Gammaproteobacteria;o__Xanthomonadales;f__Rhodanobacteraceae;g__Dyella_B;s__	dsDNAphage	10836	16	4	0	Low-quality	20.74	HMM-based (lower-bound)	1	virulent
S6C16307_x000D_	Korravirus	#N/A	#N/A	dsDNAphage	50220	69	11	0	Medium-quality	59.51	HMM-based (lower-bound)	1	virulent
S6C3672_x000D_	unknow	#N/A	#N/A	ssDNA	7003	6	0	0	Not-determined	NA	NA	1	virulent
S9C11144_x000D_	unknow	#N/A	#N/A	dsDNAphage	5750	8	1	0	Low-quality	8.53	HMM-based (lower-bound)	1	virulent
S8C28172_x000D_	unknow	#N/A	#N/A	dsDNAphage	6140	10	6	0	Low-quality	10.38	HMM-based (lower-bound)	1	virulent
S9C3284_x000D_	Gladiatorvirus	#N/A	#N/A	dsDNAphage	11187	18	3	0	Low-quality	17.62	HMM-based (lower-bound)	1	virulent
S9C23598_x000D_	Queuovirinae	#N/A	#N/A	dsDNAphage	46211	61	45	1	Medium-quality	70.04	HMM-based (lower-bound)	1	virulent
S8C18982_x000D_	unknow	#N/A	#N/A	dsDNAphage	5331	6	1	0	Low-quality	4.38	HMM-based (lower-bound)	1	virulent
S8C15330_x000D_	unknow	#N/A	#N/A	dsDNAphage	6597	5	1	0	Low-quality	3.76	HMM-based (lower-bound)	1	virulent
S9C4021_x000D_	unknow	#N/A	#N/A	dsDNAphage	15220	13	4	0	Low-quality	14.76	HMM-based (lower-bound)	1.29	virulent
S9C13164_x000D_	Peduoviridae	#N/A	#N/A	dsDNAphage	14157	23	4	2	Low-quality	16.1	HMM-based (lower-bound)	1	virulent
S5C19680_x000D_	unknow	#N/A	#N/A	dsDNAphage	6119	13	3	0	Low-quality	4.46	HMM-based (lower-bound)	1	virulent
S8C9947_x000D_	Sepvirinae	#N/A	#N/A	dsDNAphage	16140	18	11	0	Low-quality	23.57	HMM-based (lower-bound)	1	virulent
S9C2854_x000D_	unknow	#N/A	#N/A	dsDNAphage	5647	6	4	0	Low-quality	6.03	HMM-based (lower-bound)	1	virulent
S9C7973_x000D_	Zierdtviridae	#N/A	#N/A	dsDNAphage	45575	76	25	2	Medium-quality	57.81	HMM-based (lower-bound)	1.01	virulent
S7C17744_x000D_	unknow	bin-221	d__Bacteria;p__Bacteroidota;c__Bacteroidia;o__Chitinophagales;f__Chitinophagaceae;g__Edaphocola;s__	dsDNAphage	6310	10	3	0	Low-quality	7.33	HMM-based (lower-bound)	1	virulent
S9C17469_x000D_	Curvulaviridae	#N/A	#N/A	dsDNAphage	7637	8	5	0	Low-quality	3.8	HMM-based (lower-bound)	1	virulent
S1C25443_x000D_	Schitoviridae	#N/A	#N/A	dsDNAphage	6801	18	8	0	Low-quality	7.88	HMM-based (lower-bound)	1	virulent
S7C241_x000D_	unknow	#N/A	#N/A	dsDNAphage	6217	11	2	0	Low-quality	9.15	HMM-based (lower-bound)	1	virulent
S6C13258_x000D_	unknow	#N/A	#N/A	dsDNAphage	11872	24	3	0	Low-quality	13.89	HMM-based (lower-bound)	1	virulent
S1C3175_x000D_	Spinareoviridae	#N/A	#N/A	dsDNAphage	48274	71	17	0	Low-quality	26.9	HMM-based (lower-bound)	1	virulent
S3C2926_x000D_	Fiersviridae	bin-42	d__Bacteria;p__Proteobacteria;c__Gammaproteobacteria;o__Xanthomonadales;f__Rhodanobacteraceae;g__Dyella_B;s__	dsDNAphage	204415	216	100	1	Medium-quality	70.1	HMM-based (lower-bound)	1	virulent
S2C19635_x000D_	unknow	bin-45	d__Bacteria;p__Acidobacteriota;c__Acidobacteriae;o__Acidobacteriales;f__Acidobacteriaceae;g__Terracidiphilus;s__	dsDNAphage	5724	6	0	0	Not-determined	NA	NA	1	virulent
S9C10430_x000D_	unknow	#N/A	#N/A	dsDNAphage	11858	15	2	0	Low-quality	14.88	HMM-based (lower-bound)	1	virulent
S8C14459_x000D_	Herpesviridae	#N/A	#N/A	dsDNAphage	30784	20	2	6	Low-quality	11.25	HMM-based (lower-bound)	1	temperate
S9C23520_x000D_	unknow	#N/A	#N/A	dsDNAphage	5599	10	1	0	Low-quality	8.38	HMM-based (lower-bound)	1	virulent
S1C4799_x000D_	Dolichocephalovirinae	bin-36	d__Bacteria;p__Bacteroidota;c__Bacteroidia;o__Chitinophagales;f__Chitinophagaceae;g__Ferruginibacter;s__	dsDNAphage	75817	74	22	0	Low-quality	49.06	HMM-based (lower-bound)	1	virulent
S4C22326_x000D_	unknow	#N/A	#N/A	dsDNAphage	10509	12	5	0	Low-quality	10.5	HMM-based (lower-bound)	1	virulent
S9C38386_x000D_	unknow	#N/A	#N/A	dsDNAphage	7576	14	1	0	Low-quality	13.83	HMM-based (lower-bound)	1	virulent
S7C4192_x000D_	unknow	#N/A	#N/A	dsDNAphage	14397	18	6	0	Low-quality	18.52	HMM-based (lower-bound)	1	virulent
S3C17737_x000D_	unknow	#N/A	#N/A	dsDNAphage	5437	10	1	0	Low-quality	3.25	HMM-based (lower-bound)	1	virulent
S9C12644_x000D_	Circoviridae	#N/A	#N/A	dsDNAphage	22576	38	8	0	Low-quality	23.68	HMM-based (lower-bound)	1	virulent
S9C33247_x000D_	unknow	#N/A	#N/A	dsDNAphage	6824	14	0	0	Not-determined	NA	NA	1	virulent
S8C8856_x000D_	unknow	#N/A	#N/A	dsDNAphage	5751	4	2	0	Low-quality	2.62	HMM-based (lower-bound)	1	virulent
S8C16053_x000D_	unknow	#N/A	#N/A	dsDNAphage	9948	7	2	0	Low-quality	9.02	HMM-based (lower-bound)	1	virulent
S6C18124_x000D_	unknow	#N/A	#N/A	dsDNAphage	5009	17	0	0	Not-determined	NA	NA	1	virulent
S7C22637_x000D_	Casjensviridae	#N/A	#N/A	dsDNAphage	6305	9	2	0	Low-quality	7.65	HMM-based (lower-bound)	1	virulent
S9C25610_x000D_	Pbunavirus	#N/A	#N/A	dsDNAphage	7861	9	5	0	Low-quality	8.02	HMM-based (lower-bound)	1	virulent
S1C2249_x000D_	Peduoviridae	bin-42	d__Bacteria;p__Proteobacteria;c__Gammaproteobacteria;o__Xanthomonadales;f__Rhodanobacteraceae;g__Dyella_B;s__	dsDNAphage	65929	78	19	25	Medium-quality	50.72	HMM-based (lower-bound)	1.01	temperate
S8C29937_x000D_	Zierdtviridae	#N/A	#N/A	dsDNAphage	19860	24	18	0	Low-quality	24.33	HMM-based (lower-bound)	1	virulent
S6C16131_x000D_	unknow	#N/A	#N/A	dsDNAphage	7506	8	5	0	Low-quality	11.1	HMM-based (lower-bound)	1	virulent
S9C6464_x000D_	Mesyanzhinovviridae	#N/A	#N/A	dsDNAphage	6785	9	7	0	Low-quality	11.53	HMM-based (lower-bound)	1	virulent
S8C13266_x000D_	Bclasvirinae	bin-45	d__Bacteria;p__Acidobacteriota;c__Acidobacteriae;o__Acidobacteriales;f__Acidobacteriaceae;g__Terracidiphilus;s__	dsDNAphage	13979	14	8	0	Low-quality	19.6	HMM-based (lower-bound)	1	virulent
S7C29473_x000D_	Dolichocephalovirinae	#N/A	#N/A	dsDNAphage	10006	17	5	0	Low-quality	13.87	HMM-based (lower-bound)	1	virulent
S5C19129_x000D_	unknow	#N/A	#N/A	dsDNAphage	16285	17	10	0	Low-quality	23.44	HMM-based (lower-bound)	1	virulent
S8C26262_x000D_	unknow	#N/A	#N/A	dsDNAphage	6437	12	2	0	Low-quality	2.16	HMM-based (lower-bound)	1	virulent
S2C30690_x000D_	unknow	#N/A	#N/A	dsDNAphage	7355	4	1	0	Low-quality	10.9	HMM-based (lower-bound)	1	virulent
S5C811_x000D_	unknow	#N/A	#N/A	dsDNAphage	7622	6	0	0	Not-determined	NA	NA	1	virulent
S7C6546_x000D_	Herpesviridae	#N/A	#N/A	dsDNAphage	30252	53	2	1	Low-quality	30.88	HMM-based (lower-bound)	1.07	virulent
S4C2195_x000D_	Casjensviridae	bin-165	d__Bacteria;p__Firmicutes_G;c__Limnochordia;o__Limnochordales_A;f__ZCTH02-B6;g__;s__	dsDNAphage	41913	62	18	0	Medium-quality	77.85	HMM-based (lower-bound)	1	virulent
S9C27723_x000D_	unknow	#N/A	#N/A	dsDNAphage	7437	8	4	0	Low-quality	15.4	HMM-based (lower-bound)	1	virulent
S6C24786_x000D_	unknow	bin-160	d__Bacteria;p__Bacteroidota;c__Bacteroidia;o__Cytophagales;f__Cyclobacteriaceae;g__;s__	dsDNAphage	5733	7	1	0	Low-quality	3.64	HMM-based (lower-bound)	1.03	virulent
S9C2281_x000D_	unknow	#N/A	#N/A	dsDNAphage	10671	16	1	0	Low-quality	5.18	HMM-based (lower-bound)	1	virulent
S7C27842_x000D_	Azeredovirinae	#N/A	#N/A	dsDNAphage	7503	11	7	0	Low-quality	11.25	HMM-based (lower-bound)	1	virulent
S6C13156_x000D_	unknow	#N/A	#N/A	dsDNAphage	11068	32	2	1	Low-quality	11.67	HMM-based (lower-bound)	1	virulent
S6C10043_x000D_	Casadabanvirus	#N/A	#N/A	dsDNAphage	10800	14	4	0	Low-quality	16.01	HMM-based (lower-bound)	1	virulent
S3C25432_x000D_	unknow	#N/A	#N/A	dsDNAphage	8258	11	1	0	Low-quality	4.04	HMM-based (lower-bound)	1	virulent
S9C30545_x000D_	unknow	#N/A	#N/A	dsDNAphage	10821	15	3	0	Low-quality	16.35	HMM-based (lower-bound)	1	virulent
S1C39543_x000D_	Mesyanzhinovviridae	bin-148	d__Bacteria;p__Bdellovibrionota;c__Bdellovibrionia;o__Bdellovibrionales;f__Bdellovibrionaceae;g__Bdellovibrio;s__	dsDNAphage	10004	14	7	0	Low-quality	16.31	HMM-based (lower-bound)	1	virulent
S5C23748_x000D_	Triavirus	#N/A	#N/A	dsDNAphage	5771	4	3	0	Low-quality	8.61	HMM-based (lower-bound)	1	virulent
S1C30902_x000D_	Dolichocephalovirinae	#N/A	#N/A	dsDNAphage	13783	29	6	1	Low-quality	15.02	HMM-based (lower-bound)	1	virulent
S9C30203_x000D_	Peduoviridae	#N/A	#N/A	dsDNAphage	5261	6	0	0	Not-determined	NA	NA	1	virulent
S6C12710_x000D_	Kyanoviridae	#N/A	#N/A	dsDNAphage	14463	18	13	0	Low-quality	6.47	HMM-based (lower-bound)	1	virulent
S7C5444_x000D_	Inoviridae	bin-77	d__Bacteria;p__Verrucomicrobiota;c__Verrucomicrobiae;o__Opitutales;f__Opitutaceae;g__Opitutus;s__	dsDNAphage	11928	21	2	0	Low-quality	19.6	HMM-based (lower-bound)	1	virulent
S5C4546_x000D_	unknow	#N/A	#N/A	dsDNAphage	5305	9	3	0	Low-quality	6.79	HMM-based (lower-bound)	1	virulent
S8C38813_x000D_	unknow	#N/A	#N/A	dsDNAphage	6810	14	2	0	Low-quality	3.68	HMM-based (lower-bound)	1	virulent
S7C13817_x000D_	Inoviridae	#N/A	#N/A	dsDNAphage	20896	30	6	0	Low-quality	31.65	HMM-based (lower-bound)	1	virulent
S9C4863_x000D_	Wizardvirus	bin-176	d__Bacteria;p__Proteobacteria;c__Gammaproteobacteria;o__Steroidobacterales;f__Steroidobacteraceae;g__ZC4RG24;s__	dsDNAphage	44623	56	14	1	Medium-quality	76.37	HMM-based (lower-bound)	1	virulent
S7C27188_x000D_	unknow	#N/A	#N/A	dsDNAphage	5156	10	1	0	Low-quality	3.32	HMM-based (lower-bound)	1	virulent
S9C23877_x000D_	unknow	#N/A	#N/A	dsDNAphage	6658	7	4	0	Low-quality	8.24	HMM-based (lower-bound)	1	virulent
S7C22411_x000D_	unknow	#N/A	#N/A	dsDNAphage	5874	7	0	0	Not-determined	NA	NA	1	virulent
S7C28664_x000D_	unknow	#N/A	#N/A	dsDNAphage	7419	12	0	0	Not-determined	NA	NA	1	virulent
S7C23130_x000D_	unknow	#N/A	#N/A	dsDNAphage	6668	12	0	1	Not-determined	NA	NA	1	virulent
S9C28919_x000D_	unknow	#N/A	#N/A	dsDNAphage	5946	8	2	0	Low-quality	4.05	HMM-based (lower-bound)	1.01	virulent
S8C12215_x000D_	unknow	#N/A	#N/A	dsDNAphage	6748	13	3	0	Low-quality	3.37	HMM-based (lower-bound)	1.01	virulent
S3C28064_x000D_	unknow	bin-139	d__Bacteria;p__Proteobacteria;c__Alphaproteobacteria;o__Sphingomonadales;f__Sphingomonadaceae;g__Croceibacterium;s__	dsDNAphage	5231	12	5	0	Low-quality	6.76	HMM-based (lower-bound)	1	virulent
S1C33416_x000D_	Triavirus	#N/A	#N/A	dsDNAphage	15818	14	6	0	Low-quality	21.65	HMM-based (lower-bound)	1	virulent
S7C12397_x000D_	unknow	#N/A	#N/A	dsDNAphage	7582	14	0	0	Not-determined	NA	NA	1	virulent
S9C2900_x000D_	Geminiviridae	#N/A	#N/A	dsDNAphage	6618	13	3	0	Low-quality	6.82	HMM-based (lower-bound)	1	virulent
S1C3199_x000D_	Hendrixvirinae	#N/A	#N/A	dsDNAphage	23209	40	15	0	Low-quality	31.54	HMM-based (lower-bound)	1	virulent
S9C24393_x000D_	Gracegardnervirinae	#N/A	#N/A	dsDNAphage	7149	98	21	5	Medium-quality	80.4	HMM-based (lower-bound)	1	virulent
S6C10509_x000D_	unknow	#N/A	#N/A	dsDNAphage	7746	11	4	0	Low-quality	10.27	HMM-based (lower-bound)	1	virulent
S7C11220_x000D_	unknow	#N/A	#N/A	dsDNAphage	5471	10	2	0	Low-quality	4.32	HMM-based (lower-bound)	1	virulent
S7C37818_x000D_	unknow	#N/A	#N/A	dsDNAphage	12681	17	9	0	Low-quality	17.97	HMM-based (lower-bound)	1	virulent
S6C28595_x000D_	unknow	#N/A	#N/A	dsDNAphage	13163	15	3	0	Low-quality	21.39	HMM-based (lower-bound)	1	virulent
S8C36740_x000D_	Casadabanvirus	#N/A	#N/A	dsDNAphage	15703	8	4	0	Low-quality	9.94	HMM-based (lower-bound)	1	virulent
S6C25375_x000D_	Schitoviridae	#N/A	#N/A	dsDNAphage	5864	8	4	0	Low-quality	7.75	HMM-based (lower-bound)	1	virulent
S7C27163_x000D_	unknow	#N/A	#N/A	dsDNAphage	5094	3	0	0	Not-determined	NA	NA	1	virulent
S9C26359_x000D_	unknow	#N/A	#N/A	dsDNAphage	5523	5	3	0	Low-quality	7.55	HMM-based (lower-bound)	1	virulent
S5C26207_x000D_	unknow	#N/A	#N/A	dsDNAphage	8183	11	1	0	Low-quality	13.25	HMM-based (lower-bound)	1	virulent
S4C13421_x000D_	unknow	#N/A	#N/A	dsDNAphage	9202	3	0	2	Not-determined	NA	NA	1	virulent
S6C4916_x000D_	unknow	#N/A	#N/A	dsDNAphage	12780	20	2	0	Low-quality	8.76	HMM-based (lower-bound)	1	virulent
S5C12387_x000D_	Schitoviridae	#N/A	#N/A	dsDNAphage	14241	8	6	0	Low-quality	18.03	HMM-based (lower-bound)	1	virulent
S7C13365_x000D_	Gclasvirinae	bin-108	d__Bacteria;p__Deinococcota;c__Deinococci;o__Deinococcales;f__Trueperaceae;g__JAAYYF01;s__	dsDNAphage	42255	72	15	0	Medium-quality	53.67	HMM-based (lower-bound)	1	virulent
S8C25540_x000D_	unknow	#N/A	#N/A	dsDNAphage	7110	9	2	1	Low-quality	6.91	HMM-based (lower-bound)	1	temperate
S9C33586_x000D_	Gracegardnervirinae	#N/A	#N/A	dsDNAphage	9133	22	1	0	Low-quality	12.08	HMM-based (lower-bound)	1	virulent
S5C23588_x000D_	unknow	bin-165	d__Bacteria;p__Firmicutes_G;c__Limnochordia;o__Limnochordales_A;f__ZCTH02-B6;g__;s__	dsDNAphage	5244	7	2	0	Low-quality	7.34	HMM-based (lower-bound)	1	virulent
S7C15853_x000D_	Zierdtviridae	#N/A	#N/A	dsDNAphage	21266	18	4	1	Low-quality	21.56	HMM-based (lower-bound)	1	virulent
S7C25659_x000D_	unknow	#N/A	#N/A	dsDNAphage	6121	8	3	2	Low-quality	3.64	HMM-based (lower-bound)	1	temperate
S8C27879_x000D_	unknow	#N/A	#N/A	dsDNAphage	10036	17	0	0	Not-determined	NA	NA	1.01	virulent
S6C17440_x000D_	unknow	bin-113	d__Bacteria;p__Proteobacteria;c__Gammaproteobacteria;o__Burkholderiales;f__Burkholderiaceae;g__;s__	dsDNAphage	7154	9	1	0	Low-quality	8.03	HMM-based (lower-bound)	1	virulent
S7C10712_x000D_	unknow	#N/A	#N/A	dsDNAphage	5217	3	2	0	Low-quality	9.82	HMM-based (lower-bound)	1	virulent
S7C5080_x000D_	unknow	#N/A	#N/A	dsDNAphage	8582	14	2	0	Low-quality	6.56	HMM-based (lower-bound)	1	virulent
S7C14008_x000D_	unknow	#N/A	#N/A	dsDNAphage	7239	8	1	1	Low-quality	7.33	HMM-based (lower-bound)	1	temperate
S9C32156_x000D_	Obolenskvirus	#N/A	#N/A	dsDNAphage	5247	8	2	0	Low-quality	2.98	HMM-based (lower-bound)	1	virulent
S8C34257_x000D_	unknow	#N/A	#N/A	dsDNAphage	9233	10	2	0	Low-quality	13.91	HMM-based (lower-bound)	1	virulent
S7C8007_x000D_	unknow	#N/A	#N/A	dsDNAphage	10270	18	1	0	Low-quality	2.7	HMM-based (lower-bound)	1	virulent
S9C8048_x000D_	unknow	#N/A	#N/A	dsDNAphage	15744	32	2	0	Low-quality	8.42	HMM-based (lower-bound)	1	virulent
S8C30042_x000D_	Peduoviridae	#N/A	#N/A	dsDNAphage	6625	12	0	0	Not-determined	NA	NA	1	virulent
S8C37635_x000D_	unknow	#N/A	#N/A	dsDNAphage	5637	7	3	0	Low-quality	6.26	HMM-based (lower-bound)	1.01	virulent
S7C5345_x000D_	unknow	#N/A	#N/A	dsDNAphage	5907	4	4	0	Low-quality	9.39	HMM-based (lower-bound)	1	virulent
S7C21215_x000D_	Partitiviridae	#N/A	#N/A	dsDNAphage	5735	7	3	0	Low-quality	2.59	HMM-based (lower-bound)	1	virulent
S8C34850_x000D_	unknow	#N/A	#N/A	dsDNAphage	7581	4	1	2	Low-quality	5.31	HMM-based (lower-bound)	1	temperate
S9C8890_x000D_	unknow	#N/A	#N/A	dsDNAphage	5484	6	0	0	Not-determined	NA	NA	1	virulent
S3C2724_x000D_	unknow	#N/A	#N/A	dsDNAphage	33035	55	13	0	Low-quality	45.25	HMM-based (lower-bound)	1	virulent
S9C10539_x000D_	Gclasvirinae	#N/A	#N/A	dsDNAphage	36302	8	4	0	Low-quality	8.94	HMM-based (lower-bound)	1	virulent
S4C11688_x000D_	Zobellviridae	#N/A	#N/A	dsDNAphage	12624	8	7	0	Low-quality	23.82	HMM-based (lower-bound)	1.01	virulent
S6C23702_x000D_	Herelleviridae	#N/A	#N/A	dsDNAphage	6980	7	1	0	Low-quality	5.72	HMM-based (lower-bound)	1	virulent
S8C25611_x000D_	Herpesviridae	#N/A	#N/A	dsDNAphage	8842	13	5	0	Low-quality	14.62	HMM-based (lower-bound)	1	virulent
S7C6028_x000D_	Gclasvirinae	#N/A	#N/A	dsDNAphage	40006	52	6	1	Low-quality	44.62	HMM-based (lower-bound)	1.03	virulent
S6C10349_x000D_	unknow	#N/A	#N/A	dsDNAphage	5948	7	3	0	Low-quality	8.29	HMM-based (lower-bound)	1	virulent
S6C12403_x000D_	Hendrixvirinae	#N/A	#N/A	dsDNAphage	25276	24	6	4	Low-quality	22.82	HMM-based (lower-bound)	1	temperate
S7C36460_x000D_	unknow	#N/A	#N/A	dsDNAphage	6747	5	0	5	Not-determined	NA	NA	1	virulent
S8C36591_x000D_	unknow	#N/A	#N/A	dsDNAphage	5949	9	6	0	Low-quality	10.54	HMM-based (lower-bound)	1	virulent
S3C20155_x000D_	Schitoviridae	#N/A	#N/A	dsDNAphage	5267	7	5	0	Low-quality	6.1	HMM-based (lower-bound)	1	virulent
S7C8251_x000D_	unknow	#N/A	#N/A	dsDNAphage	11177	20	0	0	Not-determined	NA	NA	1	virulent
S9C18129_x000D_	Gclasvirinae	#N/A	#N/A	dsDNAphage	12408	16	8	0	Low-quality	17.57	HMM-based (lower-bound)	1	virulent
S8C11138_x000D_	Vilmaviridae	#N/A	#N/A	dsDNAphage	26659	27	10	1	Low-quality	35.16	HMM-based (lower-bound)	1	virulent
S8C10471_x000D_	Vilmaviridae	bin-165	d__Bacteria;p__Firmicutes_G;c__Limnochordia;o__Limnochordales_A;f__ZCTH02-B6;g__;s__	dsDNAphage	16940	19	7	0	Low-quality	19.76	HMM-based (lower-bound)	1	virulent
S9C19701_x000D_	Hendrixvirinae	bin-176	d__Bacteria;p__Proteobacteria;c__Gammaproteobacteria;o__Steroidobacterales;f__Steroidobacteraceae;g__ZC4RG24;s__	dsDNAphage	64361	83	28	3	Medium-quality	84.98	HMM-based (lower-bound)	1.02	virulent
S9C20285_x000D_	unknow	#N/A	#N/A	dsDNAphage	5453	10	1	0	Low-quality	3.08	HMM-based (lower-bound)	1	virulent
S7C21166_x000D_	Sepvirinae	#N/A	#N/A	dsDNAphage	6709	9	3	0	Low-quality	10.34	HMM-based (lower-bound)	1	virulent
S1C21887_x000D_	unknow	#N/A	#N/A	dsDNAphage	28184	6	1	0	Low-quality	2.04	HMM-based (lower-bound)	1	virulent
S7C7293_x000D_	unknow	bin-90	d__Bacteria;p__Myxococcota;c__Polyangia;o__Polyangiales;f__Polyangiaceae;g__Sorangium;s__	dsDNAphage	19969	36	2	1	Low-quality	20.67	HMM-based (lower-bound)	1.01	virulent
S7C29000_x000D_	unknow	#N/A	#N/A	dsDNAphage	5204	12	3	0	Low-quality	6.68	HMM-based (lower-bound)	1	virulent
S8C4279_x000D_	Gracegardnervirinae	#N/A	#N/A	dsDNAphage	5612	7	1	0	Low-quality	8.24	HMM-based (lower-bound)	1	virulent
S4C5019_x000D_	unknow	#N/A	#N/A	dsDNAphage	5672	3	1	0	Low-quality	2.16	HMM-based (lower-bound)	1	virulent
S7C38_x000D_	unknow	bin-90	d__Bacteria;p__Myxococcota;c__Polyangia;o__Polyangiales;f__Polyangiaceae;g__Sorangium;s__	dsDNAphage	15937	6	2	0	Low-quality	10.89	HMM-based (lower-bound)	1	virulent
S9C34365_x000D_	unknow	bin-199	d__Bacteria;p__Actinobacteriota;c__Actinomycetia;o__Streptosporangiales;f__Streptosporangiaceae;g__Thermostaphylospora;s__	dsDNAphage	8669	12	3	0	Low-quality	5.71	HMM-based (lower-bound)	1	virulent
S9C37042_x000D_	Peduoviridae	#N/A	#N/A	dsDNAphage	6782	14	2	0	Medium-quality	54.41	HMM-based (lower-bound)	1	virulent
S3C22093_x000D_	unknow	#N/A	#N/A	dsDNAphage	9134	20	3	0	Low-quality	12.53	HMM-based (lower-bound)	1.02	virulent
S5C13833_x000D_	unknow	#N/A	#N/A	dsDNAphage	12032	7	3	0	Low-quality	25.03	HMM-based (lower-bound)	1	virulent
S4C5852_x000D_	unknow	bin-47	d__Bacteria;p__Proteobacteria;c__Gammaproteobacteria;o__Pseudomonadales;f__Cellvibrionaceae;g__Cellvibrio;s__	dsDNAphage	11937	17	5	1	Low-quality	21.8	HMM-based (lower-bound)	1	virulent
S7C31425_x000D_	Pclasvirinae	bin-21	d__Bacteria;p__Proteobacteria;c__Gammaproteobacteria;o__Nitrococcales;f__AK92;g__JAAYIK01;s__JAAYIK01 sp012523465	dsDNAphage	9711	16	14	0	Low-quality	9.63	HMM-based (lower-bound)	1	virulent
S1C11020_x000D_	Herpesviridae	bin-113	d__Bacteria;p__Proteobacteria;c__Gammaproteobacteria;o__Burkholderiales;f__Burkholderiaceae;g__;s__	dsDNAphage	12562	13	5	0	Low-quality	15.25	HMM-based (lower-bound)	1	virulent
S8C17361_x000D_	unknow	#N/A	#N/A	dsDNAphage	13236	17	2	0	Low-quality	15.93	HMM-based (lower-bound)	1	virulent
S7C31756_x000D_	unknow	#N/A	#N/A	dsDNAphage	9182	7	1	0	Low-quality	19.29	HMM-based (lower-bound)	1	virulent
S7C23340_x000D_	Peduoviridae	#N/A	#N/A	dsDNAphage	10331	19	0	0	Not-determined	NA	NA	1	virulent
S4C2164_x000D_	unknow	#N/A	#N/A	dsDNAphage	13814	13	1	0	Low-quality	8.92	HMM-based (lower-bound)	1	virulent
S3C24311_x000D_	unknow	#N/A	#N/A	dsDNAphage	6258	11	2	0	Low-quality	3.49	HMM-based (lower-bound)	1	virulent
S7C32656_x000D_	Autographiviridae	#N/A	#N/A	dsDNAphage	5322	6	2	0	Low-quality	10.06	HMM-based (lower-bound)	1	virulent
S8C16774_x000D_	Mesyanzhinovviridae	#N/A	#N/A	dsDNAphage	6646	9	0	0	Not-determined	NA	NA	1	virulent
S9C31016_x000D_	unknow	#N/A	#N/A	dsDNAphage	5320	3	0	0	Not-determined	NA	NA	1	virulent
S8C25641_x000D_	Partitiviridae	#N/A	#N/A	dsDNAphage	6680	8	2	0	Low-quality	3.31	HMM-based (lower-bound)	1	virulent
S9C2464_x000D_	unknow	#N/A	#N/A	dsDNAphage	12198	24	3	0	Low-quality	11.46	HMM-based (lower-bound)	1.01	virulent
S7C22381_x000D_	unknow	#N/A	#N/A	dsDNAphage	9110	19	3	0	Low-quality	13.93	HMM-based (lower-bound)	1	virulent
S1C32337_x000D_	Schitoviridae	#N/A	#N/A	dsDNAphage	5734	6	6	0	Low-quality	7.26	HMM-based (lower-bound)	1	virulent
S7C11972_x000D_	unknow	#N/A	#N/A	dsDNAphage	7555	5	2	0	Low-quality	4.82	HMM-based (lower-bound)	1	virulent
S3C14258_x000D_	Schitoviridae	#N/A	#N/A	dsDNAphage	13409	15	4	0	Low-quality	6.24	HMM-based (lower-bound)	1	virulent
S6C37036_x000D_	unknow	#N/A	#N/A	dsDNAphage	9032	8	2	0	Low-quality	4.58	HMM-based (lower-bound)	1	virulent
S5C8608_x000D_	unknow	#N/A	#N/A	dsDNAphage	7666	13	5	0	Low-quality	9.51	HMM-based (lower-bound)	1	virulent
S5C12768_x000D_	Steigviridae	#N/A	#N/A	dsDNAphage	36141	17	2	0	Low-quality	19.09	HMM-based (lower-bound)	1	virulent
S9C7447_x000D_	unknow	#N/A	#N/A	dsDNAphage	6022	7	2	0	Low-quality	9.24	HMM-based (lower-bound)	1	virulent
S8C7293_x000D_	Peduoviridae	#N/A	#N/A	dsDNAphage	19715	39	5	0	Low-quality	24.25	HMM-based (lower-bound)	1	virulent
S7C37482_x000D_	unknow	#N/A	#N/A	dsDNAphage	6885	8	1	0	Low-quality	5.7	HMM-based (lower-bound)	1	virulent
S9C7312_x000D_	unknow	#N/A	#N/A	dsDNAphage	21385	25	15	1	Low-quality	31.87	HMM-based (lower-bound)	1	virulent
S8C14305_x000D_	unknow	#N/A	#N/A	dsDNAphage	5255	11	2	0	Low-quality	4.47	HMM-based (lower-bound)	1.03	virulent
S6C26301_x000D_	unknow	#N/A	#N/A	dsDNAphage	6485	13	1	0	Low-quality	12.09	HMM-based (lower-bound)	1	virulent
S9C35063_x000D_	unknow	#N/A	#N/A	dsDNAphage	6184	20	2	0	Low-quality	3.22	HMM-based (lower-bound)	1	virulent
S8C21326_x000D_	Azeredovirinae	bin-176	d__Bacteria;p__Proteobacteria;c__Gammaproteobacteria;o__Steroidobacterales;f__Steroidobacteraceae;g__ZC4RG24;s__	dsDNAphage	20589	22	14	3	Low-quality	33.72	HMM-based (lower-bound)	1	virulent
S3C21922_x000D_	Mesyanzhinovviridae	#N/A	#N/A	dsDNAphage	10609	15	2	0	Low-quality	4.66	HMM-based (lower-bound)	1	virulent
S7C29535_x000D_	Kyanoviridae	#N/A	#N/A	dsDNAphage	8054	5	5	0	Low-quality	3.67	HMM-based (lower-bound)	1	virulent
S8C26150_x000D_	unknow	#N/A	#N/A	dsDNAphage	5791	5	4	0	Low-quality	7.63	HMM-based (lower-bound)	1	virulent
S6C20831_x000D_	unknow	#N/A	#N/A	dsDNAphage	5474	6	1	0	Low-quality	7.17	HMM-based (lower-bound)	1	virulent
S3C27164_x000D_	unknow	#N/A	#N/A	dsDNAphage	7629	8	1	0	Low-quality	3.39	HMM-based (lower-bound)	1	virulent
S7C29001_x000D_	unknow	#N/A	#N/A	dsDNAphage	8834	12	3	0	Low-quality	6.68	HMM-based (lower-bound)	1	virulent
S1C28101_x000D_	unknow	#N/A	#N/A	dsDNAphage	5228	12	3	0	Low-quality	2.25	HMM-based (lower-bound)	1	virulent
S7C7176_x000D_	Marthavirus	#N/A	#N/A	dsDNAphage	37663	61	18	0	Low-quality	42.4	HMM-based (lower-bound)	1	virulent
S8C28366_x000D_	Obolenskvirus	#N/A	#N/A	dsDNAphage	5289	7	3	0	Low-quality	9.13	HMM-based (lower-bound)	1	virulent
S7C28787_x000D_	unknow	#N/A	#N/A	dsDNAphage	6791	11	0	0	Not-determined	NA	NA	1.02	virulent
S8C20085_x000D_	Queuovirinae	#N/A	#N/A	dsDNAphage	5035	9	3	0	Low-quality	7.35	HMM-based (lower-bound)	1	virulent
S9C26562_x000D_	Autographiviridae	#N/A	#N/A	dsDNAphage	9052	14	8	0	Low-quality	18.52	HMM-based (lower-bound)	1	virulent
S3C25356_x000D_	Wizardvirus	#N/A	#N/A	dsDNAphage	13228	21	10	0	Low-quality	19.82	HMM-based (lower-bound)	1	virulent
S7C7937_x000D_	unknow	bin-112	d__Bacteria;p__Myxococcota;c__Polyangia;o__Polyangiales;f__Polyangiaceae;g__NIC37A-2;s__NIC37A-2 sp002085155	dsDNAphage	45443	69	10	2	Medium-quality	71.77	HMM-based (lower-bound)	1.01	virulent
S8C6007_x000D_	unknow	#N/A	#N/A	dsDNAphage	22153	32	1	2	Low-quality	12.6	HMM-based (lower-bound)	1.01	virulent
S6C28658_x000D_	unknow	bin-113	d__Bacteria;p__Proteobacteria;c__Gammaproteobacteria;o__Burkholderiales;f__Burkholderiaceae;g__;s__	dsDNAphage	9996	12	3	0	Low-quality	13.3	HMM-based (lower-bound)	1	virulent
S9C15433_x000D_	Bclasvirinae	bin-42	d__Bacteria;p__Proteobacteria;c__Gammaproteobacteria;o__Xanthomonadales;f__Rhodanobacteraceae;g__Dyella_B;s__	dsDNAphage	37412	51	21	1	Medium-quality	52.04	HMM-based (lower-bound)	1	virulent
S7C17606_x000D_	Schitoviridae	#N/A	#N/A	dsDNAphage	42700	56	11	0	Low-quality	49.93	HMM-based (lower-bound)	1	virulent
S3C18929_x000D_	unknow	bin-42	d__Bacteria;p__Proteobacteria;c__Gammaproteobacteria;o__Xanthomonadales;f__Rhodanobacteraceae;g__Dyella_B;s__	dsDNAphage	5012	6	0	0	Not-determined	NA	NA	1	virulent
S9C6436_x000D_	unknow	#N/A	#N/A	dsDNAphage	5853	8	5	0	Low-quality	7.49	HMM-based (lower-bound)	1	virulent
S8C15160_x000D_	unknow	#N/A	#N/A	dsDNAphage	5554	5	1	0	Low-quality	5.13	HMM-based (lower-bound)	1	virulent
S1C14258_x000D_	Kyanoviridae	#N/A	#N/A	dsDNAphage	15515	2	0	2	Not-determined	NA	NA	1	virulent
S9C15100_x000D_	Wizardvirus	bin-127	d__Bacteria;p__Bacteroidota;c__Bacteroidia;o__Chitinophagales;f__Chitinophagaceae;g__Parafilimonas;s__	dsDNAphage	29677	41	16	0	Low-quality	41.59	HMM-based (lower-bound)	1.01	virulent
S4C3515_x000D_	Mesyanzhinovviridae	#N/A	#N/A	dsDNAphage	53551	51	10	1	Medium-quality	70.68	HMM-based (lower-bound)	1	virulent
S8C31565_x000D_	unknow	bin-113	d__Bacteria;p__Proteobacteria;c__Gammaproteobacteria;o__Burkholderiales;f__Burkholderiaceae;g__;s__	dsDNAphage	6809	8	1	1	Low-quality	6.01	HMM-based (lower-bound)	1	temperate
S8C475_x000D_	Weiservirinae	#N/A	#N/A	dsDNAphage	15604	26	1	2	Medium-quality	83.41	HMM-based (lower-bound)	1.01	virulent
S7C29701_x000D_	unknow	#N/A	#N/A	dsDNAphage	11228	14	1	0	Low-quality	6.99	HMM-based (lower-bound)	1.26	virulent
S8C2591_x000D_	Autographiviridae	#N/A	#N/A	dsDNAphage	16786	21	9	0	Low-quality	29.37	HMM-based (lower-bound)	1	virulent
S4C38102_x000D_	unknow	#N/A	#N/A	dsDNAphage	5064	9	1	1	Low-quality	2.31	HMM-based (lower-bound)	1	temperate
S7C367_x000D_	unknow	#N/A	#N/A	dsDNAphage	19066	39	0	0	Not-determined	NA	NA	1	virulent
S7C12670_x000D_	unknow	#N/A	#N/A	dsDNAphage	5198	12	2	0	Low-quality	2.16	HMM-based (lower-bound)	1	virulent
S6C5813_x000D_	unknow	#N/A	#N/A	dsDNAphage	8155	6	1	0	Low-quality	5.17	HMM-based (lower-bound)	1	virulent
S7C15389_x000D_	unknow	#N/A	#N/A	dsDNAphage	10555	13	4	0	Low-quality	14.08	HMM-based (lower-bound)	1	virulent
S6C20255_x000D_	unknow	#N/A	#N/A	dsDNAphage	6563	7	2	0	Low-quality	5.53	HMM-based (lower-bound)	1	virulent
S9C35111_x000D_	unknow	#N/A	#N/A	dsDNAphage	5809	10	3	0	Low-quality	6.88	HMM-based (lower-bound)	1	virulent
S9C13638_x000D_	unknow	bin-113	d__Bacteria;p__Proteobacteria;c__Gammaproteobacteria;o__Burkholderiales;f__Burkholderiaceae;g__;s__	dsDNAphage	5129	11	1	0	Low-quality	2.32	HMM-based (lower-bound)	1	virulent
S3C13803_x000D_	Kyanoviridae	#N/A	#N/A	dsDNAphage	15328	16	12	0	Low-quality	6.95	HMM-based (lower-bound)	1	virulent
S6C3134_x000D_	Atkinsviridae	#N/A	#N/A	dsDNAphage	29364	35	1	0	Low-quality	20.53	HMM-based (lower-bound)	1	virulent
S8C29894_x000D_	unknow	#N/A	#N/A	dsDNAphage	5308	5	0	0	Not-determined	NA	NA	1	virulent
S8C10083_x000D_	Gclasvirinae	#N/A	#N/A	dsDNAphage	17005	32	7	0	Low-quality	17.57	HMM-based (lower-bound)	1	virulent
S9C3929_x000D_	unknow	#N/A	#N/A	dsDNAphage	12762	17	5	0	Low-quality	20.97	HMM-based (lower-bound)	1	virulent
S7C3515_x000D_	Mesyanzhinovviridae	#N/A	#N/A	dsDNAphage	47956	67	10	0	Medium-quality	56.88	HMM-based (lower-bound)	1	virulent
S3C6863_x000D_	Herelleviridae	bin-36	d__Bacteria;p__Bacteroidota;c__Bacteroidia;o__Chitinophagales;f__Chitinophagaceae;g__Ferruginibacter;s__	dsDNAphage	12988	19	2	0	Low-quality	7.24	HMM-based (lower-bound)	1.07	virulent
S7C26680_x000D_	unknow	#N/A	#N/A	dsDNAphage	7353	16	1	0	Low-quality	4.67	HMM-based (lower-bound)	1	virulent
S8C18274_x000D_	unknow	#N/A	#N/A	dsDNAphage	9066	10	6	0	Low-quality	10.65	HMM-based (lower-bound)	1	virulent
S2C23785_x000D_	unknow	#N/A	#N/A	dsDNAphage	6700	7	3	0	Low-quality	8.87	HMM-based (lower-bound)	1.05	virulent
S7C6071_x000D_	unknow	#N/A	#N/A	dsDNAphage	5236	13	0	0	Not-determined	NA	NA	1	virulent
S2C3095_x000D_	Queuovirinae	#N/A	#N/A	dsDNAphage	35670	46	32	0	Medium-quality	55.69	HMM-based (lower-bound)	1	virulent
S2C29548_x000D_	unknow	#N/A	#N/A	dsDNAphage	8584	15	1	1	Low-quality	7.62	HMM-based (lower-bound)	1.01	virulent
S9C10670_x000D_	Zierdtviridae	#N/A	#N/A	dsDNAphage	28196	17	13	0	Medium-quality	53.66	HMM-based (lower-bound)	1	virulent
S4C34857_x000D_	unknow	#N/A	#N/A	dsDNAphage	6151	8	1	2	Low-quality	5.53	HMM-based (lower-bound)	1	virulent
S2C27187_x000D_	unknow	#N/A	#N/A	dsDNAphage	10851	9	0	0	Not-determined	NA	NA	1	virulent
S4C21779_x000D_	Mesyanzhinovviridae	#N/A	#N/A	dsDNAphage	6704	9	6	0	Low-quality	10.23	HMM-based (lower-bound)	1	virulent
S6C31919_x000D_	unknow	bin-42	d__Bacteria;p__Proteobacteria;c__Gammaproteobacteria;o__Xanthomonadales;f__Rhodanobacteraceae;g__Dyella_B;s__	dsDNAphage	7428	8	0	0	Not-determined	NA	NA	1	virulent
S4C32971_x000D_	Queuovirinae	#N/A	#N/A	dsDNAphage	6835	8	5	0	Low-quality	10.57	HMM-based (lower-bound)	1	virulent
S8C8142_x000D_	Orlajensenviridae	#N/A	#N/A	dsDNAphage	39810	41	16	0	Medium-quality	52.97	HMM-based (lower-bound)	1	virulent
S8C11454_x000D_	unknow	#N/A	#N/A	dsDNAphage	5894	9	2	1	Low-quality	2.18	HMM-based (lower-bound)	1	temperate
S2C12710_x000D_	Kyanoviridae	#N/A	#N/A	dsDNAphage	27854	40	17	0	Low-quality	12.45	HMM-based (lower-bound)	1	virulent
S4C39250_x000D_	unknow	#N/A	#N/A	dsDNAphage	28702	45	18	2	Low-quality	46.32	HMM-based (lower-bound)	1	virulent
S1C16731_x000D_	unknow	#N/A	#N/A	dsDNAphage	5536	17	7	2	Low-quality	13.31	HMM-based (lower-bound)	1	virulent
S2C37366_x000D_	Mesyanzhinovviridae	#N/A	#N/A	dsDNAphage	13168	14	9	1	Low-quality	15.46	HMM-based (lower-bound)	1	virulent
S8C18681_x000D_	unknow	#N/A	#N/A	dsDNAphage	7181	9	0	0	Not-determined	NA	NA	1	virulent
S2C24395_x000D_	unknow	#N/A	#N/A	dsDNAphage	8158	10	2	0	Low-quality	4.02	HMM-based (lower-bound)	1.09	virulent
S7C29993_x000D_	unknow	#N/A	#N/A	dsDNAphage	7527	8	2	0	Low-quality	13.17	HMM-based (lower-bound)	1	virulent
S7C3454_x000D_	unknow	#N/A	#N/A	dsDNAphage	5290	5	1	0	Low-quality	2.57	HMM-based (lower-bound)	1	virulent
S5C3134_x000D_	Atkinsviridae	#N/A	#N/A	dsDNAphage	26215	32	3	1	Low-quality	15.46	HMM-based (lower-bound)	1	virulent
S6C1309_x000D_	unknow	#N/A	#N/A	dsDNAphage	31655	70	4	9	Low-quality	12.06	HMM-based (lower-bound)	1	temperate
S8C31837_x000D_	Triavirus	bin-42	d__Bacteria;p__Proteobacteria;c__Gammaproteobacteria;o__Xanthomonadales;f__Rhodanobacteraceae;g__Dyella_B;s__	dsDNAphage	13553	28	6	0	Low-quality	20.12	HMM-based (lower-bound)	1	virulent
S1C26670_x000D_	Zobellviridae	#N/A	#N/A	dsDNAphage	49603	56	16	1	Medium-quality	87.61	HMM-based (lower-bound)	1	virulent
S2C15534_x000D_	Tectiviridae	#N/A	#N/A	dsDNAphage	94916	131	15	1	High-quality	91.01	HMM-based (lower-bound)	1	virulent
S1C4748_x000D_	unknow	#N/A	#N/A	dsDNAphage	5043	8	1	0	Low-quality	6.17	HMM-based (lower-bound)	1	virulent
S4C21248_x000D_	unknow	#N/A	#N/A	dsDNAphage	6062	9	3	0	Low-quality	8.91	HMM-based (lower-bound)	1	virulent
S6C12088_x000D_	unknow	#N/A	#N/A	dsDNAphage	7490	12	2	0	Low-quality	6.94	HMM-based (lower-bound)	1	virulent
S7C10430_x000D_	unknow	#N/A	#N/A	dsDNAphage	9711	14	0	0	Not-determined	NA	NA	1	virulent
S7C21871_x000D_	unknow	#N/A	#N/A	dsDNAphage	5519	3	0	0	Not-determined	NA	NA	1	virulent
S8C12246_x000D_	unknow	#N/A	#N/A	dsDNAphage	5229	11	3	0	Low-quality	6.84	HMM-based (lower-bound)	1	virulent
S9C13437_x000D_	unknow	#N/A	#N/A	dsDNAphage	10621	12	2	0	Low-quality	15.03	HMM-based (lower-bound)	1	virulent
S1C8463_x000D_	Gracegardnervirinae	#N/A	#N/A	dsDNAphage	5280	9	2	0	Low-quality	4.49	HMM-based (lower-bound)	1	virulent
S9C6028_x000D_	unknow	bin-111	d__Bacteria;p__Proteobacteria;c__Gammaproteobacteria;o__Steroidobacterales;f__Steroidobacteraceae;g__ZC4RG30;s__ZC4RG30 sp003242275	dsDNAphage	22565	28	3	0	Low-quality	26.64	HMM-based (lower-bound)	1	virulent
S6C13898_x000D_	unknow	bin-178	d__Bacteria;p__Proteobacteria;c__Gammaproteobacteria;o__Steroidobacterales;f__Steroidobacteraceae;g__ZC4RG30;s__ZC4RG30 sp003242275	dsDNAphage	24305	28	1	2	Low-quality	14.7	HMM-based (lower-bound)	1	virulent
S4C33167_x000D_	unknow	#N/A	#N/A	dsDNAphage	5026	10	0	0	Not-determined	NA	NA	1.01	virulent
S7C25212_x000D_	unknow	#N/A	#N/A	dsDNAphage	6418	13	2	1	Low-quality	4.92	HMM-based (lower-bound)	1	virulent
S1C31342_x000D_	unknow	#N/A	#N/A	dsDNAphage	6125	16	2	0	Low-quality	6.35	HMM-based (lower-bound)	1	virulent
S9C37775_x000D_	unknow	#N/A	#N/A	dsDNAphage	5130	10	3	2	Low-quality	8.1	HMM-based (lower-bound)	1	virulent
S8C5458_x000D_	Gclasvirinae	#N/A	#N/A	dsDNAphage	20664	35	12	0	Low-quality	32.53	HMM-based (lower-bound)	1	virulent
S6C21609_x000D_	unknow	#N/A	#N/A	dsDNAphage	6663	10	6	0	Low-quality	10.56	HMM-based (lower-bound)	1	virulent
S8C6515_x000D_	unknow	bin-113	d__Bacteria;p__Proteobacteria;c__Gammaproteobacteria;o__Burkholderiales;f__Burkholderiaceae;g__;s__	dsDNAphage	5213	6	2	0	Low-quality	4.08	HMM-based (lower-bound)	1	virulent
S9C28787_x000D_	unknow	#N/A	#N/A	dsDNAphage	6662	11	0	0	Not-determined	NA	NA	1.02	virulent
S3C7204_x000D_	Casjensviridae	#N/A	#N/A	dsDNAphage	5143	6	4	1	Low-quality	4.95	HMM-based (lower-bound)	1	temperate
S1C34959_x000D_	Inoviridae	#N/A	#N/A	dsDNAphage	6469	10	6	0	Low-quality	9.76	HMM-based (lower-bound)	1	virulent
S9C23739_x000D_	Hendrixvirinae	#N/A	#N/A	dsDNAphage	7939	10	5	1	Low-quality	10.05	HMM-based (lower-bound)	1	temperate
S6C23972_x000D_	Sepvirinae	bin-21	d__Bacteria;p__Proteobacteria;c__Gammaproteobacteria;o__Nitrococcales;f__AK92;g__JAAYIK01;s__JAAYIK01 sp012523465	dsDNAphage	6487	12	4	0	Low-quality	9.37	HMM-based (lower-bound)	1	virulent
S9C5143_x000D_	unknow	bin-42	d__Bacteria;p__Proteobacteria;c__Gammaproteobacteria;o__Xanthomonadales;f__Rhodanobacteraceae;g__Dyella_B;s__	dsDNAphage	24799	31	8	1	Low-quality	36.24	HMM-based (lower-bound)	1	virulent
S7C1378_x000D_	Casjensviridae	#N/A	#N/A	dsDNAphage	18063	19	2	4	Low-quality	15.5	HMM-based (lower-bound)	1.01	virulent
S7C29585_x000D_	unknow	#N/A	#N/A	dsDNAphage	5575	3	0	0	Not-determined	NA	NA	1	virulent
S7C26382_x000D_	unknow	#N/A	#N/A	dsDNAphage	7214	16	0	0	Not-determined	NA	NA	1	virulent
S2C11133_x000D_	unknow	#N/A	#N/A	dsDNAphage	5108	4	1	0	Low-quality	6.71	HMM-based (lower-bound)	1	virulent
S5C9760_x000D_	unknow	#N/A	#N/A	dsDNAphage	8327	10	1	0	Low-quality	18.79	HMM-based (lower-bound)	1	virulent
S5C5795_x000D_	unknow	#N/A	#N/A	dsDNAphage	11162	7	2	3	Low-quality	3.35	HMM-based (lower-bound)	1	temperate
S6C14298_x000D_	Queuovirinae	bin-126	d__Bacteria;p__Firmicutes_G;c__Limnochordia;o__DTU080;f__RSA5;g__RSA5;s__	dsDNAphage	23881	31	15	1	Low-quality	27.16	HMM-based (lower-bound)	1	virulent
S9C21819_x000D_	Vilmaviridae	#N/A	#N/A	dsDNAphage	7521	6	3	0	Low-quality	8.75	HMM-based (lower-bound)	1	virulent
S9C12519_x000D_	unknow	#N/A	#N/A	dsDNAphage	11404	17	0	0	Not-determined	NA	NA	1	virulent
S8C14949_x000D_	unknow	#N/A	#N/A	dsDNAphage	6130	6	2	0	Low-quality	9.2	HMM-based (lower-bound)	1	virulent
S8C15998_x000D_	Herpesviridae	bin-176	d__Bacteria;p__Proteobacteria;c__Gammaproteobacteria;o__Steroidobacterales;f__Steroidobacteraceae;g__ZC4RG24;s__	dsDNAphage	8220	14	4	0	Low-quality	5.34	HMM-based (lower-bound)	1	virulent
S5C2469_x000D_	Pleolipoviridae	#N/A	#N/A	dsDNAphage	15070	32	6	0	Low-quality	12.27	HMM-based (lower-bound)	1	virulent
S8C30938_x000D_	Pleolipoviridae	#N/A	#N/A	dsDNAphage	5528	8	3	0	Low-quality	5.29	HMM-based (lower-bound)	1	virulent
S8C35365_x000D_	Wizardvirus	bin-93	d__Bacteria;p__Planctomycetota;c__J058;o__J058;f__J058;g__;s__	dsDNAphage	8689	11	3	0	Low-quality	18.64	HMM-based (lower-bound)	1	virulent
S9C20637_x000D_	unknow	#N/A	#N/A	dsDNAphage	5888	5	1	0	Low-quality	9.95	HMM-based (lower-bound)	1	virulent
S7C32897_x000D_	unknow	bin-165	d__Bacteria;p__Firmicutes_G;c__Limnochordia;o__Limnochordales_A;f__ZCTH02-B6;g__;s__	dsDNAphage	10585	15	0	0	Not-determined	NA	NA	1	virulent
S3C28242_x000D_	Suoliviridae	#N/A	#N/A	dsDNAphage	7334	11	2	0	Low-quality	5.03	HMM-based (lower-bound)	1	virulent
S6C19980_x000D_	unknow	#N/A	#N/A	dsDNAphage	8845	11	3	0	Low-quality	18.18	HMM-based (lower-bound)	1	virulent
S6C23898_x000D_	unknow	#N/A	#N/A	dsDNAphage	6791	9	1	0	Low-quality	8.91	HMM-based (lower-bound)	1	virulent
S1C1221_x000D_	unknow	#N/A	#N/A	dsDNAphage	6462	11	0	0	Not-determined	NA	NA	1.03	virulent
S8C19585_x000D_	Orlajensenviridae	bin-85	d__Bacteria;p__Proteobacteria;c__Gammaproteobacteria;o__Steroidobacterales;f__Steroidobacteraceae;g__JAAYXG01;s__JAAYXG01 sp012516015	dsDNAphage	8713	9	5	0	Low-quality	11.78	HMM-based (lower-bound)	1	virulent
S6C7394_x000D_	Zobellviridae	#N/A	#N/A	dsDNAphage	5059	4	2	0	Low-quality	8.94	HMM-based (lower-bound)	1	virulent
S8C7937_x000D_	unknow	#N/A	#N/A	dsDNAphage	45451	70	11	2	Medium-quality	71.78	HMM-based (lower-bound)	1.01	virulent
S7C18480_x000D_	unknow	#N/A	#N/A	dsDNAphage	7143	9	4	0	Low-quality	12.98	HMM-based (lower-bound)	1	virulent
S9C5751_x000D_	unknow	#N/A	#N/A	dsDNAphage	51364	78	23	1	Medium-quality	84.02	HMM-based (lower-bound)	1.02	virulent
S5C23055_x000D_	unknow	#N/A	#N/A	dsDNAphage	6747	12	3	0	Low-quality	4.87	HMM-based (lower-bound)	1	virulent
S3C16354_x000D_	unknow	#N/A	#N/A	dsDNAphage	5238	10	0	0	Not-determined	NA	NA	1	virulent
S3C7312_x000D_	unknow	#N/A	#N/A	dsDNAphage	6041	9	5	0	Low-quality	9.48	HMM-based (lower-bound)	1	virulent
S7C5019_x000D_	unknow	bin-90	d__Bacteria;p__Myxococcota;c__Polyangia;o__Polyangiales;f__Polyangiaceae;g__Sorangium;s__	dsDNAphage	16974	11	1	0	Low-quality	6.46	HMM-based (lower-bound)	1	virulent
S8C23255_x000D_	Herelleviridae	#N/A	#N/A	dsDNAphage	5920	7	3	0	Low-quality	6.87	HMM-based (lower-bound)	1	virulent
S1C3966_x000D_	unknow	bin-150	d__Bacteria;p__Acidobacteriota;c__Vicinamibacteria;o__Vicinamibacterales;f__SCN-69-37;g__SCN-69-37;s__SCN-69-37 sp003242705	dsDNAphage	38936	45	12	0	Low-quality	13.25	HMM-based (lower-bound)	1	virulent
S7C11149_x000D_	Casjensviridae	#N/A	#N/A	dsDNAphage	23394	32	6	0	Low-quality	32.1	HMM-based (lower-bound)	1.13	virulent
S8C39349_x000D_	unknow	#N/A	#N/A	dsDNAphage	5425	10	2	0	Low-quality	6.16	HMM-based (lower-bound)	1	virulent
S6C21899_x000D_	Casjensviridae	#N/A	#N/A	dsDNAphage	6947	8	3	0	Low-quality	7.93	HMM-based (lower-bound)	1	virulent
S3C21381_x000D_	unknow	#N/A	#N/A	dsDNAphage	6521	11	0	0	Not-determined	NA	NA	1	virulent
S5C20138_x000D_	unknow	#N/A	#N/A	dsDNAphage	11949	15	2	0	Low-quality	10.63	HMM-based (lower-bound)	1	virulent
S7C37236_x000D_	unknow	bin-113	d__Bacteria;p__Proteobacteria;c__Gammaproteobacteria;o__Burkholderiales;f__Burkholderiaceae;g__;s__	dsDNAphage	8184	15	0	0	Not-determined	NA	NA	1.01	virulent
[truncated: 1,721 more rows]

## Sheet: Table S6
Supplementary Table S6 | Virus-host linkages predicted by CRISPR spacer matches.
[truncated: 2,097 more rows]
